# Supplementary material for: Dynamic Editome of Zebrafish under Aminoglycosides Treatment and Its Potential Involvement in Ototoxicity
Source: Front Pharmacol. 2017 Nov 22;8:854. doi: 10.3389/fphar.2017.00854 (PMC5702851; doi:10.3389/fphar.2017.00854)
Supplement: Supplementary file 2 [file Table1.XLS]

## Sheet: Sheet1
Supplementary table S1: Overview of DNA and RNA-seq datasets
	Sample source	Clean Reads	Clean Base(G)	% of >= Q30 Bases (PF)	Mean Quality Score (PF)	Alignment rate
	gDNA
		219200527	54.802	88.84		0.9105
	cDNA
	Genta_25_rep1	48554096	4.63	84.37	33.37	0.9541
	Genta_50_rep1	52512992	5.01	84.43	33.39	0.9578
	Genta_wt_rep1	45388120	4.34	84.56	33.41	0.9547
	Genta_25_rep2	38875224	3.56	91.21	35.43	0.9407
	Genta_50_rep2	39507990	3.62	91.16	35.4	0.9404
	Genta_wt_rep2	39445966	3.61	91.14	35.4	0.9411
	Neo_200_rep1	28825552	3.62	90.44	35.72	0.9553
	Neo_wt_rep1	36307793	3.71	90.53	35.74	0.9561
	Neo_200_rep2	38072582	4.1	88.16	34.57	0.9413
	Avarage	4.08323e+07	4.02222	88.4444	34.7144	0.9491
	Total	586690842	36.2
