# Supplementary material for: Dynamic Editome of Zebrafish under Aminoglycosides Treatment and Its Potential Involvement in Ototoxicity
Source: Front Pharmacol. 2017 Nov 22;8:854. doi: 10.3389/fphar.2017.00854 (PMC5702851; doi:10.3389/fphar.2017.00854)
Supplement: Supplementary file 3 [file Table2.XLS]

## Sheet: Sheet1
Supplementary table S2 : Master list of editing sites in 2 dpf Dario radio
	Gene name	Genome Chr	Genome Pos	Strand	Reference base	Editing type	Editing degree in control	Editing degree in gentamycin treatment	Editing degree in neomycin treatment	ID of transcripts	Gene type or region Alter of codon
	f10	chr1	37497	+	A	A->G	0.149	0.115	0.172	ENSDART00000126650	Exonic	3'UTR	NA
	f10	chr1	37502	+	A	A->G	0.194	0.437	0.37	ENSDART00000126650	Exonic	3'UTR	NA
	f10	chr1	37504	+	A	A->G	0.385	0.285	0.346	ENSDART00000126650	Exonic	3'UTR	NA
	f10	chr1	37511	+	A	A->G	0.725	0.639	0.517	ENSDART00000126650	Exonic	3'UTR	NA
	f10	chr1	37512	+	A	A->G	0.95	0.938	0.953	ENSDART00000126650	Exonic	3'UTR	NA
	f10	chr1	37513	+	A	A->G	0.799	0.932	0.821	ENSDART00000126650	Exonic	3'UTR	NA
	f10	chr1	37517	+	A	A->G	0.471	0.415	0.393	ENSDART00000126650	Exonic	3'UTR	NA
	f10	chr1	37518	+	A	A->G	0.705	0.709	0.77	ENSDART00000126650	Exonic	3'UTR	NA
	f10	chr1	37526	+	A	A->G	0.172	0.129	0.141	ENSDART00000126650	Exonic	3'UTR	NA
	f10	chr1	37544	+	A	A->G	0.433	0.324	0.241	ENSDART00000126650	Exonic	3'UTR	NA
	f10	chr1	37556	+	A	A->G	0.585	0.436	0.313	ENSDART00000126650	Exonic	3'UTR	NA
	f10	chr1	37616	+	A	A->G	0.768	0.679	0.692	ENSDART00000126650	Exonic	3'UTR	NA
	f10	chr1	37630	+	A	A->G	0.619	0.793	0.652	ENSDART00000126650	Exonic	3'UTR	NA
	f10	chr1	37651	+	A	A->G	0.789	0.838	0.975	ENSDART00000126650	Exonic	3'UTR	NA
	f10	chr1	37659	+	A	A->G	0.946	0.917	0.8	ENSDART00000126650	Exonic	3'UTR	NA
	mrpl39	chr1	425078	+	A	A->G	0.417	0.583	0.606	ENSDART00000088071	Mix	Mix	NA
	mrpl39	chr1	425085	+	A	A->G	0.567	0.666	0.517	ENSDART00000088071	Intronic	Intron	NA
	mrpl39	chr1	425090	+	A	A->G	0.413	0.442	0.404	ENSDART00000088071	Intronic	Intron	NA
	mrpl39	chr1	425094	+	A	A->G	0.346	0.229	0.073	ENSDART00000088071	Intronic	Intron	NA
	mrpl39	chr1	425132	+	A	A->G	0.104	0.11	0.044	ENSDART00000088071	Intronic	Intron	NA
	mrpl39	chr1	425136	+	A	A->G	0.61	0.45	0.505	ENSDART00000088071	Intronic	Intron	NA
	mrpl39	chr1	425144	+	A	A->G	0.016	0.082	0.147	ENSDART00000088071	Intronic	Intron	NA
	mrpl39	chr1	425170	+	A	A->G	0.25	0.352	0.167	ENSDART00000088071	Intronic	Intron	NA
	mrpl39	chr1	425176	+	A	A->G	0.348	0.385	0.553	ENSDART00000088071	Intronic	Intron	NA
	mrpl39	chr1	425207	+	A	A->G	0.225	0.148	0.183	ENSDART00000088071	Intronic	Intron	NA
	mrpl39	chr1	425282	+	A	A->G	0.088	0.042	0	ENSDART00000088071	Intronic	Intron	NA
	mrpl39	chr1	425360	+	A	A->G	0.085	0.081	0.062	ENSDART00000088071	Intronic	Intron	NA
	mrpl39	chr1	425419	+	A	A->G	0.231	0.451	0.419	ENSDART00000088071	Intronic	Intron	NA
	mrpl39	chr1	425420	+	A	A->G	0.468	0.535	0.492	ENSDART00000088071	Intronic	Intron	NA
	mrpl39	chr1	425424	+	A	A->G	0.103	0.113	0.127	ENSDART00000088071	Intronic	Intron	NA
	mrpl39	chr1	425425	+	A	A->G	0.083	0.091	0.031	ENSDART00000088071	Intronic	Intron	NA
	mrpl39	chr1	425454	+	A	A->G	0.238	0.163	0.233	ENSDART00000088071	Intronic	Intron	NA
	mrpl39	chr1	425464	+	A	A->G	0.067	0.069	0.026	ENSDART00000088071	Intronic	Intron	NA
	mrpl39	chr1	425475	+	A	A->G	0.361	0.311	0.142	ENSDART00000088071	Intronic	Intron	NA
	mrpl39	chr1	425478	+	A	A->G	0.347	0.243	0.234	ENSDART00000088071	Intronic	Intron	NA
	mrpl39	chr1	425804	+	A	A->G	0.089	0.2	0.203	ENSDART00000088071	Intronic	Intron	NA
	mrpl39	chr1	425812	+	A	A->G	0.193	0.195	0.272	ENSDART00000088071	Intronic	Intron	NA
	mrpl39	chr1	425814	+	A	A->G	0.11	0.011	0.21	ENSDART00000088071	Intronic	Intron	NA
	mrpl39	chr1	425847	+	A	A->G	0.067	0.136	0.028	ENSDART00000088071	Intronic	Intron	NA
	mrpl39	chr1	425923	+	A	A->G	0.517	0.574	0.664	ENSDART00000088071	Intronic	Intron	NA
	mrpl39	chr1	426013	+	A	A->G	0.265	0.305	0.287	ENSDART00000088071	Intronic	Intron	NA
	mrpl39	chr1	426078	+	A	A->G	0.079	0.185	0.262	ENSDART00000088071	Intronic	Intron	NA
	mrpl39	chr1	426096	+	A	A->G	0.1	0.084	0.053	ENSDART00000088071	Intronic	Intron	NA
	mrpl39	chr1	426101	+	A	A->G	0.7	0.701	0.72	ENSDART00000088071	Intronic	Intron	NA
	mrpl39	chr1	426110	+	A	A->G	0.269	0.422	0.415	ENSDART00000088071	Intronic	Intron	NA
	mrpl39	chr1	426121	+	A	A->G	0.61	0.586	0.612	ENSDART00000088071	Intronic	Intron	NA
	mrpl39	chr1	426175	+	A	A->G	0.181	0.31	0.158	ENSDART00000088071	Intronic	Intron	NA
	mrpl39	chr1	426190	+	A	A->G	0.09	0.053	0	ENSDART00000088071	Intronic	Intron	NA
	mrpl39	chr1	426201	+	A	A->G	0.487	0.397	0.347	ENSDART00000088071	Intronic	Intron	NA
	mrpl39	chr1	426208	+	A	A->G	0.153	0.167	0.166	ENSDART00000088071	Intronic	Intron	NA
	atp1a1a.1	chr1	1489368	+	A	A->G	0.382	0.408	0.478	ENSDART00000147682	Intronic	Intron	NA
	atp1a1a.1	chr1	1489372	+	A	A->G	0.125	0.111	0.18	ENSDART00000147682	Intronic	Intron	NA
	atp1a1a.1	chr1	1489373	+	A	A->G	0.221	0.308	0.273	ENSDART00000147682	Intronic	Intron	NA
	atp1a1a.1	chr1	1489389	+	A	A->G	0.699	0.49	0.552	ENSDART00000147682	Intronic	Intron	NA
	atp1a1a.1	chr1	1489399	+	A	A->G	0.098	0.101	0.172	ENSDART00000147682	Intronic	Intron	NA
	atp1a1a.1	chr1	1489404	+	A	A->G	0.31	0.112	0.245	ENSDART00000147682	Intronic	Intron	NA
	atp1a1a.1	chr1	1489482	+	A	A->G	0.567	0.193	0.619	ENSDART00000147682	Intronic	Intron	NA
	farp1	chr1	2172846	+	A	A->G	0.767	0.554	0.675	ENSDART00000108619	Intronic	Intron	NA
	farp1	chr1	2172861	+	A	A->G	0.333	0.492	0.312	ENSDART00000108619	Intronic	Intron	NA
	farp1	chr1	2172862	+	A	A->G	0.167	0.591	0.458	ENSDART00000108619	Intronic	Intron	NA
	hgsnat	chr1	13980768	+	A	A->G	0.15	0.185	0.193	ENSDART00000109911	Exonic	3'UTR	NA
	hgsnat	chr1	13980769	+	A	A->G	0.046	0.088	0.096	ENSDART00000109911	Exonic	3'UTR	NA
	hgsnat	chr1	13980778	+	A	A->G	0.242	0.164	0.354	ENSDART00000109911	Exonic	3'UTR	NA
	hgsnat	chr1	13982002	+	A	A->G	0.252	0.288	0.212	ENSDART00000109911	Exonic	3'UTR	NA
	hgsnat	chr1	13982037	+	A	A->G	0.208	0.234	0.198	ENSDART00000109911	Exonic	3'UTR	NA
	hgsnat	chr1	13982039	+	A	A->G	0.179	0.163	0.17	ENSDART00000109911	Exonic	3'UTR	NA
	fat1a	chr1	16265349	+	A	A->G	0.24	0.22	0.252	ENSDART00000145068	Exonic	3'UTR	NA
	fat1a	chr1	16265363	+	A	A->G	0.685	0.769	0.547	ENSDART00000145068	Exonic	3'UTR	NA
	fat1a	chr1	16265364	+	A	A->G	0.183	0.205	0.229	ENSDART00000145068	Exonic	3'UTR	NA
	fat1a	chr1	16265365	+	A	A->G	0.312	0.48	0.376	ENSDART00000145068	Exonic	3'UTR	NA
	fat1a	chr1	16265369	+	A	A->G	0.164	0.213	0.132	ENSDART00000145068	Exonic	3'UTR	NA
	fat1a	chr1	16265370	+	A	A->G	0.345	0.441	0.311	ENSDART00000145068	Exonic	3'UTR	NA
	fat1a	chr1	16265386	+	A	A->G	0.479	0.642	0.472	ENSDART00000145068	Exonic	3'UTR	NA
	fat1a	chr1	16265396	+	A	A->G	0.136	0.153	0.083	ENSDART00000145068	Exonic	3'UTR	NA
	fat1a	chr1	16265401	+	A	A->G	0.335	0.237	0.355	ENSDART00000145068	Exonic	3'UTR	NA
	fat1a	chr1	16265495	+	A	A->G	0.131	0.096	0.115	ENSDART00000145068	Exonic	3'UTR	NA
	fat1a	chr1	16265498	+	A	A->G	0.275	0.262	0.244	ENSDART00000145068	Exonic	3'UTR	NA
	fat1a	chr1	16265499	+	A	A->G	0.233	0.219	0.15	ENSDART00000145068	Exonic	3'UTR	NA
	dclk2	chr1	37155459	+	A	A->G	0.85	0.662	0.845	ENSDART00000043855	Exonic	3'UTR	NA
	dclk2	chr1	37155463	+	A	A->G	0.369	0.297	0.138	ENSDART00000043855	Exonic	3'UTR	NA
	dclk2	chr1	37155483	+	A	A->G	0.389	0.318	0.125	ENSDART00000043855	Exonic	3'UTR	NA
	dclk2	chr1	37155523	+	A	A->G	0.517	0.625	0.374	ENSDART00000043855	Exonic	3'UTR	NA
	dclk2	chr1	37155538	+	A	A->G	0.34	0.204	0.443	ENSDART00000043855	Exonic	3'UTR	NA
	dclk2	chr1	37155540	+	A	A->G	0.502	0.37	0.369	ENSDART00000043855	Exonic	3'UTR	NA
	dclk2	chr1	37156211	+	A	A->G	0.35	0.163	0.2	ENSDART00000043855	Exonic	3'UTR	NA
	dclk2	chr1	37156212	+	A	A->G	0.478	0.771	0.85	ENSDART00000043855	Exonic	3'UTR	NA
	dclk2	chr1	37156221	+	A	A->G	1	0.983	0.917	ENSDART00000043855	Exonic	3'UTR	NA
	dclk2	chr1	37156225	+	A	A->G	0.528	0.392	0.233	ENSDART00000043855	Exonic	3'UTR	NA
	dclk2	chr1	37156229	+	A	A->G	0.443	0.499	0.575	ENSDART00000043855	Exonic	3'UTR	NA
	dclk2	chr1	37156234	+	A	A->G	0.29	0.229	0.083	ENSDART00000043855	Exonic	3'UTR	NA
	dclk2	chr1	37156241	+	A	A->G	0.344	0.505	0.375	ENSDART00000043855	Exonic	3'UTR	NA
	si:ch211-113e8.11	chr1	40505050	+	A	A->G	0.311	0.217	0.27	ENSDART00000113954	Exonic	3'UTR	NA
	si:ch211-113e8.11	chr1	40505056	+	A	A->G	0.252	0.115	0.124	ENSDART00000113954	Exonic	3'UTR	NA
	si:ch211-113e8.11	chr1	40505070	+	A	A->G	0.061	0.025	0.104	ENSDART00000113954	Exonic	3'UTR	NA
	si:ch211-113e8.11	chr1	40505676	+	A	A->G	0.146	0.048	0.144	ENSDART00000113954	Exonic	3'UTR	NA
	si:ch211-113e8.11	chr1	40505692	+	A	A->G	0.097	0.141	0.073	ENSDART00000113954	Exonic	3'UTR	NA
	si:ch211-113e8.11	chr1	40505706	+	A	A->G	0.515	0.432	0.484	ENSDART00000113954	Exonic	3'UTR	NA
	si:ch211-113e8.11	chr1	40505724	+	A	A->G	0.571	0.544	0.633	ENSDART00000113954	Exonic	3'UTR	NA
	si:ch211-113e8.11	chr1	40505737	+	A	A->G	0.1	0.098	0.114	ENSDART00000113954	Exonic	3'UTR	NA
	si:ch211-113e8.11	chr1	40505742	+	A	A->G	0.307	0.389	0.399	ENSDART00000113954	Exonic	3'UTR	NA
	si:ch211-113e8.11	chr1	40505757	+	A	A->G	0.125	0.231	0.1	ENSDART00000113954	Exonic	3'UTR	NA
	si:ch211-113e8.11	chr1	40505767	+	A	A->G	0.227	0.224	0.415	ENSDART00000113954	Exonic	3'UTR	NA
	si:ch211-113e8.11	chr1	40505814	+	A	A->G	0.169	0.086	0.054	ENSDART00000113954	Exonic	3'UTR	NA
	muc13a	chr1	45583309	+	A	A->G	0.179	0.262	0.163	ENSDART00000142702	Exonic	CDS	[K/R]
	muc13a	chr1	45583386	+	A	A->G	0.472	0.357	0.183	ENSDART00000142702	Exonic	CDS	[I/V]
	muc13a	chr1	45583565	+	A	A->G	0.721	0.46	0.287	ENSDART00000142702	Exonic	CDS	[E/E]
	si:ch211-214c7.4	chr1	46213972	+	A	A->G	0.494	0.384	0.438	ENSDART00000149116	Exonic	3'UTR	NA
	si:ch211-214c7.4	chr1	46213993	+	A	A->G	0.037	0.114	0.11	ENSDART00000149116	Exonic	3'UTR	NA
	si:ch211-214c7.4	chr1	46214072	+	A	A->G	0.361	0.234	0.344	ENSDART00000149116	Exonic	3'UTR	NA
	pkn1	chr1	46304188	+	A	A->G	0.246	0.237	0.231	ENSDART00000132555	Exonic	3'UTR	NA
	pkn1	chr1	46304193	+	A	A->G	0.142	0.101	0.053	ENSDART00000132555	Exonic	3'UTR	NA
	pkn1	chr1	46304202	+	A	A->G	0.126	0.127	0.127	ENSDART00000132555	Exonic	3'UTR	NA
	pkn1	chr1	46304215	+	A	A->G	0.067	0.139	0.07	ENSDART00000132555	Exonic	3'UTR	NA
	pkn1	chr1	46304218	+	A	A->G	0.105	0.094	0.118	ENSDART00000132555	Exonic	3'UTR	NA
	pkn1	chr1	46304235	+	A	A->G	0.131	0.111	0.144	ENSDART00000132555	Exonic	3'UTR	NA
	pkn1	chr1	46304322	+	A	A->G	0.069	0.077	0.069	ENSDART00000132555	Exonic	3'UTR	NA
	pkn1	chr1	46304329	+	A	A->G	0.384	0.3	0.404	ENSDART00000132555	Exonic	3'UTR	NA
	pkn1	chr1	46304330	+	A	A->G	0.124	0.151	0.189	ENSDART00000132555	Exonic	3'UTR	NA
	pkn1	chr1	46304389	+	A	A->G	0.182	0.191	0.245	ENSDART00000132555	Exonic	3'UTR	NA
	pkn1	chr1	46304416	+	A	A->G	0.183	0.303	0.235	ENSDART00000132555	Exonic	3'UTR	NA
	pkn1	chr1	46304419	+	A	A->G	0.163	0.142	0.155	ENSDART00000132555	Exonic	3'UTR	NA
	pkn1	chr1	46304477	+	A	A->G	0.168	0.258	0.176	ENSDART00000132555	Exonic	3'UTR	NA
	pkn1	chr1	46304478	+	A	A->G	0.233	0.361	0.153	ENSDART00000132555	Exonic	3'UTR	NA
	pkn1	chr1	46304488	+	A	A->G	0.292	0.279	0.2	ENSDART00000132555	Exonic	3'UTR	NA
	pkn1	chr1	46304491	+	A	A->G	0.246	0.168	0.116	ENSDART00000132555	Exonic	3'UTR	NA
	pkn1	chr1	46304497	+	A	A->G	0.216	0.188	0.193	ENSDART00000132555	Exonic	3'UTR	NA
	pkn1	chr1	46304499	+	A	A->G	0.151	0.146	0.088	ENSDART00000132555	Exonic	3'UTR	NA
	pkn1	chr1	46304505	+	A	A->G	0.123	0.129	0.087	ENSDART00000132555	Exonic	3'UTR	NA
	pkn1	chr1	46304512	+	A	A->G	0.08	0.068	0.113	ENSDART00000132555	Exonic	3'UTR	NA
	pkn1	chr1	46305612	+	A	A->G	0.111	0.157	0.156	ENSDART00000132555	Exonic	3'UTR	NA
	pkn1	chr1	46305615	+	A	A->G	0.353	0.255	0.36	ENSDART00000132555	Exonic	3'UTR	NA
	pkn1	chr1	46305626	+	A	A->G	0.191	0.182	0.276	ENSDART00000132555	Exonic	3'UTR	NA
	pkn1	chr1	46305641	+	A	A->G	0.134	0.123	0.3	ENSDART00000132555	Exonic	3'UTR	NA
	pkn1	chr1	46305647	+	A	A->G	0.088	0.204	0.242	ENSDART00000132555	Exonic	3'UTR	NA
	pkn1	chr1	46305650	+	A	A->G	0.086	0.037	0.145	ENSDART00000132555	Exonic	3'UTR	NA
	pkn1	chr1	46305654	+	A	A->G	0.231	0.288	0.387	ENSDART00000132555	Exonic	3'UTR	NA
	pkn1	chr1	46305661	+	A	A->G	0.208	0.216	0.383	ENSDART00000132555	Exonic	3'UTR	NA
	pkn1	chr1	46305713	+	A	A->G	0.077	0.087	0.138	ENSDART00000132555	Exonic	3'UTR	NA
	pkn1	chr1	46305716	+	A	A->G	0.114	0.105	0.176	ENSDART00000132555	Exonic	3'UTR	NA
	pkn1	chr1	46305725	+	A	A->G	0.549	0.325	0.313	ENSDART00000132555	Exonic	3'UTR	NA
	pkn1	chr1	46305743	+	A	A->G	0.131	0.248	0.177	ENSDART00000132555	Exonic	3'UTR	NA
	pkn1	chr1	46305744	+	A	A->G	0.188	0.235	0.22	ENSDART00000132555	Exonic	3'UTR	NA
	pkn1	chr1	46305755	+	A	A->G	0.487	0.297	0.485	ENSDART00000132555	Exonic	3'UTR	NA
	pkn1	chr1	46305758	+	A	A->G	0.304	0.21	0.439	ENSDART00000132555	Exonic	3'UTR	NA
	pkn1	chr1	46305786	+	A	A->G	0.121	0.37	0.29	ENSDART00000132555	Exonic	3'UTR	NA
	pkn1	chr1	46305794	+	A	A->G	0.178	0.252	0.317	ENSDART00000132555	Exonic	3'UTR	NA
	pkn1	chr1	46305796	+	A	A->G	0.453	0.555	0.439	ENSDART00000132555	Exonic	3'UTR	NA
	pkn1	chr1	46305804	+	A	A->G	0.17	0.337	0.158	ENSDART00000132555	Exonic	3'UTR	NA
	pkn1	chr1	46305819	+	A	A->G	0.061	0.155	0.036	ENSDART00000132555	Exonic	3'UTR	NA
	pkn1	chr1	46305839	+	A	A->G	0.206	0.149	0.1	ENSDART00000132555	Exonic	3'UTR	NA
	pkn1	chr1	46305853	+	A	A->G	0.079	0.184	0.063	ENSDART00000132555	Exonic	3'UTR	NA
	pkn1	chr1	46305859	+	A	A->G	0.087	0.129	0.112	ENSDART00000132555	Exonic	3'UTR	NA
	pkn1	chr1	46305900	+	A	A->G	0.096	0.127	0.069	ENSDART00000132555	Exonic	3'UTR	NA
	pkn1	chr1	46305903	+	A	A->G	0.176	0.27	0.19	ENSDART00000132555	Exonic	3'UTR	NA
	pkn1	chr1	46305907	+	A	A->G	0.396	0.383	0.329	ENSDART00000132555	Exonic	3'UTR	NA
	pkn1	chr1	46305916	+	A	A->G	0.132	0.154	0.109	ENSDART00000132555	Exonic	3'UTR	NA
	pkn1	chr1	46305924	+	A	A->G	0.133	0.092	0.105	ENSDART00000132555	Exonic	3'UTR	NA
	pkn1	chr1	46305933	+	A	A->G	0.089	0.154	0.246	ENSDART00000132555	Exonic	3'UTR	NA
	pkn1	chr1	46306246	+	A	A->G	0.511	0.486	0.518	ENSDART00000132555	Exonic	3'UTR	NA
	pkn1	chr1	46306257	+	A	A->G	0.439	0.26	0.331	ENSDART00000132555	Exonic	3'UTR	NA
	pkn1	chr1	46306285	+	A	A->G	0.407	0.196	0.267	ENSDART00000132555	Exonic	3'UTR	NA
	caly	chr1	49801295	+	A	A->G	0.337	0.33	0.439	ENSDART00000052272	Exonic	3'UTR	NA
	caly	chr1	49801322	+	A	A->G	0.133	0.039	0.127	ENSDART00000052272	Exonic	3'UTR	NA
	caly	chr1	49801330	+	A	A->G	0.314	0.234	0.225	ENSDART00000052272	Exonic	3'UTR	NA
	caly	chr1	49801334	+	A	A->G	0.356	0.253	0.284	ENSDART00000052272	Exonic	3'UTR	NA
	caly	chr1	49801346	+	A	A->G	0.122	0.289	0.268	ENSDART00000052272	Exonic	3'UTR	NA
	asna1	chr1	52645588	+	A	A->G	0.424	0.276	0.298	ENSDART00000007079	Exonic	3'UTR	NA
	asna1	chr1	52645652	+	A	A->G	0.116	0.11	0.106	ENSDART00000007079	Exonic	3'UTR	NA
	asna1	chr1	52645659	+	A	A->G	0.396	0.436	0.369	ENSDART00000007079	Exonic	3'UTR	NA
	asna1	chr1	52645668	+	A	A->G	0.071	0.094	0.106	ENSDART00000007079	Exonic	3'UTR	NA
	asna1	chr1	52645752	+	A	A->G	0.035	0.072	0.089	ENSDART00000007079	Exonic	3'UTR	NA
	asna1	chr1	52646187	+	A	A->G	0.024	0.067	0	ENSDART00000007079	Exonic	3'UTR	NA
	asna1	chr1	52646202	+	A	A->G	0.892	0.959	0.842	ENSDART00000007079	Exonic	3'UTR	NA
	asna1	chr1	52646237	+	A	A->G	0.568	0.547	0.449	ENSDART00000007079	Exonic	3'UTR	NA
	asna1	chr1	52646249	+	A	A->G	0.261	0.141	0.188	ENSDART00000007079	Exonic	3'UTR	NA
	asna1	chr1	52646729	+	A	A->G	0.286	0.32	0.205	ENSDART00000007079	Exonic	3'UTR	NA
	asna1	chr1	52646808	+	A	A->G	0.612	0.35	0.468	ENSDART00000007079	Exonic	3'UTR	NA
	asna1	chr1	52646911	+	A	A->G	0.204	0.112	0.201	ENSDART00000007079	Exonic	3'UTR	NA
	asna1	chr1	52647128	+	A	A->G	0.541	0.274	0.383	ENSDART00000007079	Exonic	3'UTR	NA
	cldnd1 (2 of 2)	chr1	52981167	+	A	A->G	0.364	0.419	0.371	ENSDART00000074231	Exonic	3'UTR	NA
	cldnd1 (2 of 2)	chr1	52981172	+	A	A->G	0.121	0.161	0.162	ENSDART00000074231	Exonic	3'UTR	NA
	cldnd1 (2 of 2)	chr1	52981218	+	A	A->G	0.672	0.607	0.703	ENSDART00000074231	Exonic	3'UTR	NA
	cldnd1 (2 of 2)	chr1	52981219	+	A	A->G	0.408	0.362	0.279	ENSDART00000074231	Exonic	3'UTR	NA
	cldnd1 (2 of 2)	chr1	52981223	+	A	A->G	0.188	0.206	0.092	ENSDART00000074231	Exonic	3'UTR	NA
	cldnd1 (2 of 2)	chr1	52981224	+	A	A->G	0.579	0.498	0.371	ENSDART00000074231	Exonic	3'UTR	NA
	cldnd1 (2 of 2)	chr1	52981231	+	A	A->G	0.183	0.205	0.271	ENSDART00000074231	Exonic	3'UTR	NA
	cldnd1 (2 of 2)	chr1	52981234	+	A	A->G	0.235	0.079	0.132	ENSDART00000074231	Exonic	3'UTR	NA
	cldnd1 (2 of 2)	chr1	52981237	+	A	A->G	0.306	0.397	0.258	ENSDART00000074231	Exonic	3'UTR	NA
	cldnd1 (2 of 2)	chr1	52981251	+	A	A->G	0.48	0.522	0.496	ENSDART00000074231	Exonic	3'UTR	NA
	cldnd1 (2 of 2)	chr1	52981254	+	A	A->G	0.249	0.241	0.194	ENSDART00000074231	Exonic	3'UTR	NA
	cldnd1 (2 of 2)	chr1	52981263	+	A	A->G	0.962	0.982	0.964	ENSDART00000074231	Exonic	3'UTR	NA
	cldnd1 (2 of 2)	chr1	52981269	+	A	A->G	0.609	0.717	0.679	ENSDART00000074231	Exonic	3'UTR	NA
	cldnd1 (2 of 2)	chr1	52981280	+	A	A->G	0.972	0.975	0.947	ENSDART00000074231	Exonic	3'UTR	NA
	cldnd1 (2 of 2)	chr1	52981288	+	A	A->G	0.867	0.888	0.895	ENSDART00000074231	Exonic	3'UTR	NA
	cldnd1 (2 of 2)	chr1	52981303	+	A	A->G	0.158	0.133	0.114	ENSDART00000074231	Exonic	3'UTR	NA
	cldnd1 (2 of 2)	chr1	52981305	+	A	A->G	0.94	0.976	0.944	ENSDART00000074231	Exonic	3'UTR	NA
	cldnd1 (2 of 2)	chr1	52981308	+	A	A->G	0.373	0.414	0.26	ENSDART00000074231	Exonic	3'UTR	NA
	cldnd1 (2 of 2)	chr1	52981427	+	A	A->G	0.121	0.098	0.16	ENSDART00000074231	Exonic	3'UTR	NA
	ets2	chr10	221913	+	A	A->G	0.227	0.297	0.614	ENSDART00000025581	Intronic	Intron	NA
	ets2	chr10	221930	+	A	A->G	0.245	0.296	0.606	ENSDART00000025581	Intronic	Intron	NA
	ets2	chr10	221946	+	A	A->G	0.231	0.276	0.561	ENSDART00000025581	Intronic	Intron	NA
	mpzl1l	chr10	290236	+	A	A->G	0.48	0.642	0.617	ENSDART00000101651	Intronic	Intron	NA
	mpzl1l	chr10	290240	+	A	A->G	0.334	0.227	0.298	ENSDART00000101651	Intronic	Intron	NA
	mpzl1l	chr10	290247	+	A	A->G	0.465	0.521	0.573	ENSDART00000101651	Intronic	Intron	NA
	mpzl1l	chr10	290258	+	A	A->G	0.151	0.155	0.062	ENSDART00000101651	Intronic	Intron	NA
	mpzl1l	chr10	290259	+	A	A->G	0.223	0.435	0.317	ENSDART00000101651	Intronic	Intron	NA
	mpzl1l	chr10	290305	+	A	A->G	0.3	0.203	0.359	ENSDART00000101651	Intronic	Intron	NA
	mpzl1l	chr10	290316	+	A	A->G	0.4	0.328	0.345	ENSDART00000101651	Intronic	Intron	NA
	mpzl1l	chr10	290326	+	A	A->G	0.175	0.148	0.142	ENSDART00000101651	Intronic	Intron	NA
	mpzl1l	chr10	290329	+	A	A->G	0.099	0.112	0.089	ENSDART00000101651	Intronic	Intron	NA
	spin4 (3 of 3)	chr10	2605978	+	A	A->G	0.048	0.051	0.161	ENSDART00000081922	Exonic	3'UTR	NA
	spin4 (3 of 3)	chr10	2605981	+	A	A->G	0.45	0.608	0.498	ENSDART00000081922	Exonic	3'UTR	NA
	spin4 (3 of 3)	chr10	2606000	+	A	A->G	0.074	0.097	0.26	ENSDART00000081922	Exonic	3'UTR	NA
	spin4 (3 of 3)	chr10	2606119	+	A	A->G	0.926	0.933	0.971	ENSDART00000081922	Exonic	3'UTR	NA
	spin4 (3 of 3)	chr10	2606124	+	A	A->G	0.825	0.912	0.962	ENSDART00000081922	Exonic	3'UTR	NA
	spin4 (3 of 3)	chr10	2606133	+	A	A->G	0.243	0.433	0.384	ENSDART00000081922	Exonic	3'UTR	NA
	spin4 (3 of 3)	chr10	2606136	+	A	A->G	0.83	0.938	0.97	ENSDART00000081922	Exonic	3'UTR	NA
	spin4 (3 of 3)	chr10	2606144	+	A	A->G	0.169	0.127	0.133	ENSDART00000081922	Exonic	3'UTR	NA
	spin4 (3 of 3)	chr10	2606150	+	A	A->G	0.095	0.089	0.098	ENSDART00000081922	Exonic	3'UTR	NA
	spin4 (3 of 3)	chr10	2606156	+	A	A->G	0.393	0.436	0.486	ENSDART00000081922	Exonic	3'UTR	NA
	spin4 (3 of 3)	chr10	2606161	+	A	A->G	0.611	0.611	0.637	ENSDART00000081922	Exonic	3'UTR	NA
	spin4 (3 of 3)	chr10	2606191	+	A	A->G	0.042	0.115	0.134	ENSDART00000081922	Exonic	3'UTR	NA
	tpm2	chr10	8359238	+	A	A->G	0.178	0.251	0.157	ENSDART00000136769	Exonic	3'UTR	NA
	tpm2	chr10	8359243	+	A	A->G	0.125	0.243	0.152	ENSDART00000136769	Exonic	3'UTR	NA
	tpm2	chr10	8359251	+	A	A->G	0.167	0.154	0.226	ENSDART00000136769	Exonic	3'UTR	NA
	tpm2	chr10	8360001	+	A	A->G	0.296	0.289	0.254	ENSDART00000136769	Exonic	3'UTR	NA
	tpm2	chr10	8360113	+	A	A->G	0.089	0	0.078	ENSDART00000136769	Exonic	3'UTR	NA
	tpm2	chr10	8360130	+	A	A->G	0.282	0.397	0.196	ENSDART00000136769	Exonic	3'UTR	NA
	tpm2	chr10	8360226	+	A	A->G	0.131	0.145	0.151	ENSDART00000136769	Exonic	3'UTR	NA
	tpm2	chr10	8360329	+	A	A->G	0.472	0.257	0.311	ENSDART00000136769	Exonic	3'UTR	NA
	tpm2	chr10	8360343	+	A	A->G	0.074	0.113	0.187	ENSDART00000136769	Exonic	3'UTR	NA
	tpm2	chr10	8360346	+	A	A->G	0.419	0.38	0.558	ENSDART00000136769	Exonic	3'UTR	NA
	paqr3b	chr10	9324678	+	A	A->G	0.819	0.797	0.69	ENSDART00000064973	Exonic	3'UTR	NA
	paqr3b	chr10	9324828	+	A	A->G	0.83	0.755	0.698	ENSDART00000064973	Exonic	3'UTR	NA
	paqr3b	chr10	9325154	+	A	A->G	0.928	0.625	0.599	ENSDART00000064973	Exonic	3'UTR	NA
	paqr3b	chr10	9325165	+	A	A->G	0.844	0.594	0.544	ENSDART00000064973	Exonic	3'UTR	NA
	paqr3b	chr10	9325393	+	A	A->G	0.797	0.9	0.846	ENSDART00000145879	Exonic	3'UTR	NA
	paqr3b	chr10	9325433	+	A	A->G	0.905	0.875	0.975	ENSDART00000064973	Exonic	3'UTR	NA
	cops4	chr10	11333822	+	A	A->G	0.536	0.421	0.56	ENSDART00000064215	Exonic	CDS	[T/A]
	cops4	chr10	11333830	+	A	A->G	0.523	0.385	0.523	ENSDART00000064215	Exonic	CDS	[P/P]
	cops4	chr10	11333839	+	A	A->G	0.492	0.353	0.512	ENSDART00000064215	Exonic	CDS	[T/T]
	apbb1	chr10	16031374	+	A	A->G	0.639	0.525	0.566	ENSDART00000115130	Exonic	3'UTR	NA
	apbb1	chr10	16031375	+	A	A->G	0.572	0.467	0.392	ENSDART00000115130	Exonic	3'UTR	NA
	apbb1	chr10	16031382	+	A	A->G	0.111	0.083	0.136	ENSDART00000115130	Exonic	3'UTR	NA
	apbb1	chr10	16031399	+	A	A->G	0.539	0.422	0.406	ENSDART00000115130	Exonic	3'UTR	NA
	apbb1	chr10	16031402	+	A	A->G	0.6	0.612	0.746	ENSDART00000115130	Exonic	3'UTR	NA
	ufm1	chr10	26595624	+	A	A->G	0.125	0.042	0.094	ENSDART00000064393	Exonic	3'UTR	NA
	ufm1	chr10	26595686	+	A	A->G	0.265	0.147	0.237	ENSDART00000064393	Exonic	3'UTR	NA
	ufm1	chr10	26595713	+	A	A->G	0.147	0.108	0.061	ENSDART00000064393	Exonic	3'UTR	NA
	vezf1a	chr10	38462707	+	A	A->G	0.463	0.472	0.432	ENSDART00000029843	Exonic	3'UTR	NA
	vezf1a	chr10	38462718	+	A	A->G	0.925	0.867	0.816	ENSDART00000029843	Exonic	3'UTR	NA
	vezf1a	chr10	38462833	+	A	A->G	0.114	0.057	0.119	ENSDART00000029843	Exonic	3'UTR	NA
	vezf1a	chr10	38462844	+	A	A->G	0.406	0.281	0.267	ENSDART00000029843	Exonic	3'UTR	NA
	vezf1a	chr10	38462848	+	A	A->G	0.144	0.14	0.105	ENSDART00000029843	Exonic	3'UTR	NA
	vezf1a	chr10	38462856	+	A	A->G	0.515	0.423	0.403	ENSDART00000029843	Exonic	3'UTR	NA
	adrbk2	chr10	45923082	+	A	A->G	0.154	0.109	0.047	ENSDART00000022369	Exonic	3'UTR	NA
	adrbk2	chr10	45923085	+	A	A->G	0.159	0.117	0.113	ENSDART00000022369	Exonic	3'UTR	NA
	adrbk2	chr10	45923099	+	A	A->G	0.193	0.091	0.118	ENSDART00000022369	Exonic	3'UTR	NA
	adrbk2	chr10	45923107	+	A	A->G	0.69	0.493	0.668	ENSDART00000022369	Exonic	3'UTR	NA
	adrbk2	chr10	45923110	+	A	A->G	0.483	0.698	0.59	ENSDART00000022369	Exonic	3'UTR	NA
	adrbk2	chr10	45923117	+	A	A->G	0.868	0.725	0.758	ENSDART00000022369	Exonic	3'UTR	NA
	adrbk2	chr10	45923124	+	A	A->G	0.701	0.732	0.765	ENSDART00000022369	Exonic	3'UTR	NA
	adrbk2	chr10	45923129	+	A	A->G	0.563	0.475	0.454	ENSDART00000022369	Exonic	3'UTR	NA
	adrbk2	chr10	45923136	+	A	A->G	0.172	0.108	0.36	ENSDART00000022369	Exonic	3'UTR	NA
	adrbk2	chr10	45923144	+	A	A->G	0.189	0.285	0.285	ENSDART00000022369	Exonic	3'UTR	NA
	adrbk2	chr10	45923150	+	A	A->G	0.587	0.515	0.553	ENSDART00000022369	Exonic	3'UTR	NA
	adrbk2	chr10	45923156	+	A	A->G	0.407	0.432	0.633	ENSDART00000022369	Exonic	3'UTR	NA
	adrbk2	chr10	45923161	+	A	A->G	0.357	0.698	0.782	ENSDART00000022369	Exonic	3'UTR	NA
	adrbk2	chr10	45923162	+	A	A->G	0.139	0.252	0.446	ENSDART00000022369	Exonic	3'UTR	NA
	adrbk2	chr10	45923171	+	A	A->G	0.958	0.877	0.972	ENSDART00000022369	Exonic	3'UTR	NA
	adrbk2	chr10	45923175	+	A	A->G	0.209	0.209	0.077	ENSDART00000022369	Exonic	3'UTR	NA
	adrbk2	chr10	45923178	+	A	A->G	0.35	0.167	0.238	ENSDART00000022369	Exonic	3'UTR	NA
	adrbk2	chr10	45923183	+	A	A->G	0.591	0.564	0.565	ENSDART00000022369	Exonic	3'UTR	NA
	adrbk2	chr10	45923185	+	A	A->G	0.234	0.293	0.214	ENSDART00000022369	Exonic	3'UTR	NA
	adrbk2	chr10	45923186	+	A	A->G	0.288	0.375	0.335	ENSDART00000022369	Exonic	3'UTR	NA
	adrbk2	chr10	45923195	+	A	A->G	0.162	0.161	0.248	ENSDART00000022369	Exonic	3'UTR	NA
	adrbk2	chr10	45923217	+	A	A->G	0.74	0.76	0.615	ENSDART00000022369	Exonic	3'UTR	NA
	adrbk2	chr10	45923220	+	A	A->G	0.584	0.385	0.57	ENSDART00000022369	Exonic	3'UTR	NA
	adrbk2	chr10	45923223	+	A	A->G	0.389	0.221	0.268	ENSDART00000022369	Exonic	3'UTR	NA
	adrbk2	chr10	45923229	+	A	A->G	0.258	0.116	0.138	ENSDART00000022369	Exonic	3'UTR	NA
	adrbk2	chr10	45923231	+	A	A->G	0.207	0.099	0.138	ENSDART00000022369	Exonic	3'UTR	NA
	adrbk2	chr10	45923232	+	A	A->G	0.212	0.175	0.215	ENSDART00000022369	Exonic	3'UTR	NA
	adrbk2	chr10	45923243	+	A	A->G	0.241	0.263	0.152	ENSDART00000022369	Exonic	3'UTR	NA
	adrbk2	chr10	45923252	+	A	A->G	0.059	0.074	0.069	ENSDART00000022369	Exonic	3'UTR	NA
	adrbk2	chr10	45923432	+	A	A->G	0.149	0.189	0.198	ENSDART00000022369	Exonic	3'UTR	NA
	adrbk2	chr10	45923434	+	A	A->G	0.369	0.328	0.439	ENSDART00000022369	Exonic	3'UTR	NA
	adrbk2	chr10	45923439	+	A	A->G	0.279	0.18	0.249	ENSDART00000022369	Exonic	3'UTR	NA
	adrbk2	chr10	45923737	+	A	A->G	0.207	0.338	0.291	ENSDART00000022369	Exonic	3'UTR	NA
	adrbk2	chr10	45923766	+	A	A->G	0.029	0.011	0.049	ENSDART00000022369	Exonic	3'UTR	NA
	adrbk2	chr10	45923784	+	A	A->G	0.181	0.266	0.188	ENSDART00000022369	Exonic	3'UTR	NA
	adrbk2	chr10	45924006	+	A	A->G	0.34	0.305	0.294	ENSDART00000022369	Exonic	3'UTR	NA
	adrbk2	chr10	45924026	+	A	A->G	0.167	0.281	0.181	ENSDART00000022369	Exonic	3'UTR	NA
	adrbk2	chr10	45924048	+	A	A->G	0.094	0.364	0.094	ENSDART00000022369	Exonic	3'UTR	NA
	adrbk2	chr10	45924054	+	A	A->G	0.296	0.265	0.175	ENSDART00000022369	Exonic	3'UTR	NA
	adrbk2	chr10	45924064	+	A	A->G	0.407	0.598	0.578	ENSDART00000022369	Exonic	3'UTR	NA
	adrbk2	chr10	45924066	+	A	A->G	0.11	0.197	0.149	ENSDART00000022369	Exonic	3'UTR	NA
	adrbk2	chr10	45924067	+	A	A->G	0.245	0.275	0.188	ENSDART00000022369	Exonic	3'UTR	NA
	adrbk2	chr10	45924088	+	A	A->G	0.877	0.713	0.946	ENSDART00000022369	Exonic	3'UTR	NA
	adrbk2	chr10	45924093	+	A	A->G	1	1	1	ENSDART00000022369	Exonic	3'UTR	NA
	adrbk2	chr10	45924099	+	A	A->G	0.723	0.785	0.882	ENSDART00000022369	Exonic	3'UTR	NA
	adrbk2	chr10	45924100	+	A	A->G	0.436	0.391	0.436	ENSDART00000022369	Exonic	3'UTR	NA
	adrbk2	chr10	45924107	+	A	A->G	0.412	0.364	0.218	ENSDART00000022369	Exonic	3'UTR	NA
	adrbk2	chr10	45924109	+	A	A->G	0.325	0.423	0.336	ENSDART00000022369	Exonic	3'UTR	NA
	adrbk2	chr10	45924122	+	A	A->G	0.082	0.061	0.174	ENSDART00000022369	Exonic	3'UTR	NA
	adrbk2	chr10	45924132	+	A	A->G	0.414	0.311	0.207	ENSDART00000022369	Exonic	3'UTR	NA
	adrbk2	chr10	45924133	+	A	A->G	0.27	0.209	0.149	ENSDART00000022369	Exonic	3'UTR	NA
	adrbk2	chr10	45924140	+	A	A->G	0.122	0.208	0.313	ENSDART00000022369	Exonic	3'UTR	NA
	adrbk2	chr10	45924142	+	A	A->G	0.394	0.61	0.554	ENSDART00000022369	Exonic	3'UTR	NA
	adrbk2	chr10	45924151	+	A	A->G	0.079	0.151	0.085	ENSDART00000022369	Exonic	3'UTR	NA
	mybl2	chr11	1539171	+	A	A->G	0.227	0.269	0.213	ENSDART00000040577	Exonic	3'UTR	NA
	mybl2	chr11	1539179	+	A	A->G	0.259	0.319	0.336	ENSDART00000040577	Exonic	3'UTR	NA
	mybl2	chr11	1539195	+	A	A->G	0.105	0.12	0.061	ENSDART00000040577	Exonic	3'UTR	NA
	mybl2	chr11	1539200	+	A	A->G	0.21	0.172	0.154	ENSDART00000040577	Exonic	3'UTR	NA
	mybl2	chr11	1539276	+	A	A->G	0.158	0.15	0.181	ENSDART00000040577	Exonic	3'UTR	NA
	mybl2	chr11	1539286	+	A	A->G	0.255	0.251	0.227	ENSDART00000040577	Exonic	3'UTR	NA
	mybl2	chr11	1539301	+	A	A->G	0.129	0.167	0.103	ENSDART00000040577	Exonic	3'UTR	NA
	mybl2	chr11	1539307	+	A	A->G	0.211	0.193	0.174	ENSDART00000040577	Exonic	3'UTR	NA
	mybl2	chr11	1539314	+	A	A->G	0.24	0.197	0.146	ENSDART00000040577	Exonic	3'UTR	NA
	mybl2	chr11	1539315	+	A	A->G	0.199	0.21	0.108	ENSDART00000040577	Exonic	3'UTR	NA
	mybl2	chr11	1539329	+	A	A->G	0.139	0.247	0.245	ENSDART00000040577	Exonic	3'UTR	NA
	rbms2a	chr11	1882319	+	A	A->G	0.794	0.75	0.354	ENSDART00000065470	Exonic	3'UTR	NA
	rbms2a	chr11	1882330	+	A	A->G	0.532	0.549	0.156	ENSDART00000065470	Exonic	3'UTR	NA
	rbms2a	chr11	1882341	+	A	A->G	1	1	1	ENSDART00000065470	Exonic	3'UTR	NA
	rbms2a	chr11	1882353	+	A	A->G	0.88	0.91	0.8	ENSDART00000065470	Exonic	3'UTR	NA
	rbms2a	chr11	1882371	+	A	A->G	0.25	0.196	0.129	ENSDART00000065470	Exonic	3'UTR	NA
	rbms2a	chr11	1882377	+	A	A->G	0.429	0.55	0.5	ENSDART00000065470	Exonic	3'UTR	NA
	rbms2a	chr11	1882381	+	A	A->G	0.2	0.301	0.062	ENSDART00000065470	Exonic	3'UTR	NA
	tp53rk	chr11	2440783	+	A	A->G	0.371	0.36	0.179	ENSDART00000129854	Intronic	Intron	NA
	tp53rk	chr11	2440795	+	A	A->G	0.16	0.479	0.268	ENSDART00000129854	Intronic	Intron	NA
	tp53rk	chr11	2440810	+	A	A->G	0.361	0.261	0.22	ENSDART00000129854	Intronic	Intron	NA
	tp53rk	chr11	2440813	+	A	A->G	0.145	0.225	0.063	ENSDART00000129854	Intronic	Intron	NA
	tp53rk	chr11	2440817	+	A	A->G	0.15	0.126	0.112	ENSDART00000129854	Intronic	Intron	NA
	tp53rk	chr11	2441042	+	A	A->G	0.356	0.291	0.179	ENSDART00000129854	Intronic	Intron	NA
	tp53rk	chr11	2441074	+	A	A->G	0.234	0.14	0.144	ENSDART00000129854	Exonic	3'UTR	NA
	tp53rk	chr11	2441099	+	A	A->G	0.155	0.191	0.334	ENSDART00000129854	Exonic	3'UTR	NA
	r3hdm4	chr11	5765020	+	A	A->G	0.463	0.383	0.559	ENSDART00000092270	Exonic	3'UTR	NA
	r3hdm4	chr11	5765024	+	A	A->G	0.632	0.74	0.739	ENSDART00000092270	Exonic	3'UTR	NA
	r3hdm4	chr11	5765026	+	A	A->G	0.266	0.276	0.258	ENSDART00000092270	Exonic	3'UTR	NA
	r3hdm4	chr11	5765031	+	A	A->G	0.229	0.283	0.237	ENSDART00000092270	Exonic	3'UTR	NA
	r3hdm4	chr11	5765034	+	A	A->G	0.891	0.713	0.599	ENSDART00000092270	Exonic	3'UTR	NA
	r3hdm4	chr11	5765035	+	A	A->G	1	0.853	0.767	ENSDART00000092270	Exonic	3'UTR	NA
	r3hdm4	chr11	5765054	+	A	A->G	0.571	0.54	0.396	ENSDART00000092270	Exonic	3'UTR	NA
	r3hdm4	chr11	5765064	+	A	A->G	0.1	0.065	0.042	ENSDART00000092270	Exonic	3'UTR	NA
	r3hdm4	chr11	5765066	+	A	A->G	0.108	0.181	0.114	ENSDART00000092270	Exonic	3'UTR	NA
	r3hdm4	chr11	5765071	+	A	A->G	0.278	0.417	0.668	ENSDART00000092270	Exonic	3'UTR	NA
	r3hdm4	chr11	5765176	+	A	A->G	0.278	0.664	0.4	ENSDART00000092270	Exonic	3'UTR	NA
	r3hdm4	chr11	5765180	+	A	A->G	1	0.939	0.879	ENSDART00000092270	Exonic	3'UTR	NA
	r3hdm4	chr11	5765184	+	A	A->G	0.473	0.565	0.423	ENSDART00000092270	Exonic	3'UTR	NA
	r3hdm4	chr11	5765198	+	A	A->G	0.307	0.292	0.276	ENSDART00000092270	Exonic	3'UTR	NA
	asap1 (1 of 3)	chr11	27496443	+	A	A->G	0.417	0.323	0.369	ENSDART00000103507	Exonic	3'UTR	NA
	asap1 (1 of 3)	chr11	27496531	+	A	A->G	0.629	0.186	0.214	ENSDART00000103507	Exonic	3'UTR	NA
	asap1 (1 of 3)	chr11	27496536	+	A	A->G	0.25	0.196	0.131	ENSDART00000103507	Exonic	3'UTR	NA
	asap1 (1 of 3)	chr11	27496543	+	A	A->G	0.033	0.16	0.169	ENSDART00000103507	Exonic	3'UTR	NA
	asap1 (1 of 3)	chr11	27496549	+	A	A->G	0.283	0.671	0.525	ENSDART00000103507	Exonic	3'UTR	NA
	asap1 (1 of 3)	chr11	27496551	+	A	A->G	0.061	0.269	0.158	ENSDART00000103507	Exonic	3'UTR	NA
	asap1 (1 of 3)	chr11	27496559	+	A	A->G	0.067	0.269	0	ENSDART00000103507	Exonic	3'UTR	NA
	asap1 (1 of 3)	chr11	27496586	+	A	A->G	0.212	0.41	0.219	ENSDART00000103507	Exonic	3'UTR	NA
	asap1 (1 of 3)	chr11	27496589	+	A	A->G	0.49	0.77	0.642	ENSDART00000103507	Exonic	3'UTR	NA
	sos1	chr11	45979377	+	A	A->G	0.329	0.336	0.273	ENSDART00000062269	Intronic	Intron	NA
	sos1	chr11	45979382	+	A	A->G	0.23	0.19	0.141	ENSDART00000062269	Intronic	Intron	NA
	sos1	chr11	45979387	+	A	A->G	0.12	0.12	0.11	ENSDART00000062269	Intronic	Intron	NA
	sos1	chr11	45979392	+	A	A->G	0.215	0.178	0.162	ENSDART00000062269	Intronic	Intron	NA
	sos1	chr11	45979410	+	A	A->G	0.456	0.431	0.365	ENSDART00000062269	Intronic	Intron	NA
	sos1	chr11	45979415	+	A	A->G	0.134	0.114	0.12	ENSDART00000062269	Intronic	Intron	NA
	sos1	chr11	45979418	+	A	A->G	0.298	0.239	0.202	ENSDART00000062269	Intronic	Intron	NA
	sos1	chr11	45979423	+	A	A->G	0.244	0.212	0.188	ENSDART00000062269	Intronic	Intron	NA
	sos1	chr11	45979446	+	A	A->G	0.374	0.29	0.25	ENSDART00000062269	Intronic	Intron	NA
	sos1	chr11	45979472	+	A	A->G	0.157	0.177	0.103	ENSDART00000062269	Intronic	Intron	NA
	sos1	chr11	45979482	+	A	A->G	0.136	0.118	0.133	ENSDART00000062269	Intronic	Intron	NA
	sos1	chr11	45979564	+	A	A->G	0.247	0.221	0.228	ENSDART00000062269	Intronic	Intron	NA
	sos1	chr11	45980180	+	A	A->G	0.045	0.111	0.061	ENSDART00000062269	Intronic	Intron	NA
	sos1	chr11	45980199	+	A	A->G	0.15	0.15	0.159	ENSDART00000062269	Intronic	Intron	NA
	sos1	chr11	45980204	+	A	A->G	0.07	0.171	0.106	ENSDART00000062269	Intronic	Intron	NA
	sos1	chr11	45981139	+	A	A->G	0.332	0.262	0.306	ENSDART00000062269	Intronic	Intron	NA
	sos1	chr11	45981145	+	A	A->G	0.278	0.242	0.236	ENSDART00000062269	Intronic	Intron	NA
	sos1	chr11	45981155	+	A	A->G	0.441	0.388	0.38	ENSDART00000062269	Intronic	Intron	NA
	sos1	chr11	45981219	+	A	A->G	0.148	0.099	0.12	ENSDART00000062269	Intronic	Intron	NA
	sos1	chr11	45981226	+	A	A->G	0.217	0.177	0.151	ENSDART00000062269	Intronic	Intron	NA
	sos1	chr11	46263245	+	A	A->G	0.217	0.38	0.438	ENSDART00000062269	Exonic	3'UTR	NA
	sos1	chr11	46263250	+	A	A->G	0.217	0.234	0.49	ENSDART00000062269	Exonic	3'UTR	NA
	sos1	chr11	46263254	+	A	A->G	0.483	0.218	0.374	ENSDART00000062269	Exonic	3'UTR	NA
	sos1	chr11	46263331	+	A	A->G	0.161	0.152	0.277	ENSDART00000062269	Exonic	3'UTR	NA
	sos1	chr11	46263342	+	A	A->G	0.974	1	0.957	ENSDART00000062269	Exonic	3'UTR	NA
	sos1	chr11	46263354	+	A	A->G	0.25	0.43	0.326	ENSDART00000062269	Exonic	3'UTR	NA
	sos1	chr11	46263356	+	A	A->G	0.424	0.749	0.635	ENSDART00000062269	Exonic	3'UTR	NA
	cabz01073174.1	chr12	1273240	+	A	A->G	0.933	0.762	0.949	ENSDART00000128113	Exonic	3'UTR	NA
	cabz01073174.1	chr12	1273250	+	A	A->G	1	0.891	0.681	ENSDART00000128113	Exonic	3'UTR	NA
	cabz01073174.1	chr12	1273348	+	A	A->G	0.048	0.595	0.1	ENSDART00000128113	Exonic	3'UTR	NA
	rac3b	chr12	3631687	+	A	A->G	0.653	0.242	0.344	ENSDART00000122905	Exonic	3'UTR	NA
	rac3b	chr12	3631759	+	A	A->G	0.615	0.21	0.375	ENSDART00000122905	Exonic	3'UTR	NA
	rac3b	chr12	3631784	+	A	A->G	0.551	0.169	0.15	ENSDART00000122905	Exonic	3'UTR	NA
	rac3b	chr12	3631793	+	A	A->G	0.504	0.203	0.4	ENSDART00000122905	Exonic	3'UTR	NA
	ndufa4	chr12	10858373	+	A	A->G	0.09	0.15	0.12	ENSDART00000055019	Exonic	3'UTR	NA
	ndufa4	chr12	10858383	+	A	A->G	0.289	0.341	0.34	ENSDART00000055019	Exonic	3'UTR	NA
	ndufa4	chr12	10858400	+	A	A->G	0.731	0.633	0.652	ENSDART00000055019	Exonic	3'UTR	NA
	ndufa4	chr12	10858405	+	A	A->G	0.697	0.7	0.647	ENSDART00000055019	Exonic	3'UTR	NA
	ndufa4	chr12	10858410	+	A	A->G	0.514	0.494	0.476	ENSDART00000055019	Exonic	3'UTR	NA
	ndufa4	chr12	10858415	+	A	A->G	0.761	0.786	0.788	ENSDART00000055019	Exonic	3'UTR	NA
	ndufa4	chr12	10858420	+	A	A->G	0.061	0.059	0.105	ENSDART00000055019	Exonic	3'UTR	NA
	ndufa4	chr12	10858428	+	A	A->G	0.712	0.653	0.738	ENSDART00000055019	Exonic	3'UTR	NA
	ndufa4	chr12	10858433	+	A	A->G	0.389	0.353	0.336	ENSDART00000055019	Exonic	3'UTR	NA
	ndufa4	chr12	10858731	+	A	A->G	0.222	0.188	0.242	ENSDART00000055019	Exonic	3'UTR	NA
	ndufa4	chr12	10858738	+	A	A->G	0.157	0.163	0.176	ENSDART00000055019	Exonic	3'UTR	NA
	ndufa4	chr12	10858739	+	A	A->G	0.256	0.179	0.219	ENSDART00000055019	Exonic	3'UTR	NA
	ndufa4	chr12	10858749	+	A	A->G	0.401	0.419	0.471	ENSDART00000055019	Exonic	3'UTR	NA
	ndufa4	chr12	10858767	+	A	A->G	0.345	0.341	0.332	ENSDART00000055019	Exonic	3'UTR	NA
	ndufa4	chr12	10858800	+	A	A->G	0.236	0.166	0.203	ENSDART00000055019	Exonic	3'UTR	NA
	si:dkeyp-118b1.2	chr12	11204432	+	A	A->G	0.18	0.139	0.086	ENSDART00000040707	Exonic	3'UTR	NA
	si:dkeyp-118b1.2	chr12	11204445	+	A	A->G	0.171	0.167	0.151	ENSDART00000040707	Exonic	3'UTR	NA
	si:dkeyp-118b1.2	chr12	11204453	+	A	A->G	0.172	0.115	0.116	ENSDART00000040707	Exonic	3'UTR	NA
	si:dkeyp-118b1.2	chr12	11204475	+	A	A->G	0.824	0.851	0.804	ENSDART00000040707	Exonic	3'UTR	NA
	si:dkeyp-118b1.2	chr12	11206715	+	A	A->G	0.18	0.176	0.084	ENSDART00000040707	Exonic	3'UTR	NA
	si:dkeyp-118b1.2	chr12	11206736	+	A	A->G	0.466	0.377	0.446	ENSDART00000040707	Exonic	3'UTR	NA
	si:dkeyp-118b1.2	chr12	11206741	+	A	A->G	0.059	0.041	0.049	ENSDART00000040707	Exonic	3'UTR	NA
	si:dkeyp-118b1.2	chr12	11206747	+	A	A->G	0.382	0.24	0.364	ENSDART00000040707	Exonic	3'UTR	NA
	si:dkeyp-118b1.2	chr12	11206860	+	A	A->G	0.085	0.147	0.069	ENSDART00000040707	Exonic	3'UTR	NA
	si:dkeyp-118b1.2	chr12	11206872	+	A	A->G	0.184	0.139	0.185	ENSDART00000040707	Exonic	3'UTR	NA
	si:dkeyp-118b1.2	chr12	11206873	+	A	A->G	0.137	0.248	0.29	ENSDART00000040707	Exonic	3'UTR	NA
	si:dkeyp-118b1.2	chr12	11206898	+	A	A->G	0.345	0.35	0.171	ENSDART00000040707	Exonic	3'UTR	NA
	si:dkeyp-118b1.2	chr12	11206930	+	A	A->G	0.333	0.216	0.217	ENSDART00000040707	Exonic	3'UTR	NA
	si:dkeyp-118b1.2	chr12	11206947	+	A	A->G	0.273	0.13	0.154	ENSDART00000040707	Exonic	3'UTR	NA
	si:dkeyp-118b1.2	chr12	11206948	+	A	A->G	0.381	0.373	0.299	ENSDART00000040707	Exonic	3'UTR	NA
	si:dkeyp-118b1.2	chr12	11206952	+	A	A->G	0.567	0.519	0.494	ENSDART00000040707	Exonic	3'UTR	NA
	si:dkeyp-118b1.2	chr12	11206957	+	A	A->G	0.534	0.497	0.552	ENSDART00000040707	Exonic	3'UTR	NA
	si:dkeyp-118b1.2	chr12	11207076	+	A	A->G	0.037	0.025	0.038	ENSDART00000040707	Exonic	3'UTR	NA
	si:dkeyp-118b1.2	chr12	11207101	+	A	A->G	0.078	0.215	0.188	ENSDART00000040707	Exonic	3'UTR	NA
	si:dkeyp-118b1.2	chr12	11207147	+	A	A->G	0.22	0.128	0.049	ENSDART00000040707	Exonic	3'UTR	NA
	si:dkeyp-118b1.2	chr12	11207164	+	A	A->G	0.441	0.48	0.363	ENSDART00000040707	Exonic	3'UTR	NA
	si:dkeyp-118b1.2	chr12	11207167	+	A	A->G	0.25	0.166	0.16	ENSDART00000040707	Exonic	3'UTR	NA
	si:dkeyp-118b1.2	chr12	11207173	+	A	A->G	0.389	0.389	0.332	ENSDART00000040707	Exonic	3'UTR	NA
	si:dkeyp-118b1.2	chr12	11207176	+	A	A->G	0.254	0.215	0.171	ENSDART00000040707	Exonic	3'UTR	NA
	si:dkeyp-118b1.2	chr12	11207263	+	A	A->G	0.11	0.05	0.057	ENSDART00000040707	Exonic	3'UTR	NA
	mta3	chr12	26796976	+	A	A->G	0.222	0.4	0.083	ENSDART00000122665	Intronic	Intron	NA
	mta3	chr12	26797012	+	A	A->G	0.917	0.72	0.764	ENSDART00000122665	Intronic	Intron	NA
	mta3	chr12	26797017	+	A	A->G	0.083	0.21	0.278	ENSDART00000122665	Intronic	Intron	NA
	mta3	chr12	26797182	+	A	A->G	0.285	0.129	0.106	ENSDART00000122665	Intronic	Intron	NA
	mta3	chr12	26797184	+	A	A->G	0.385	0.365	0.333	ENSDART00000122665	Intronic	Intron	NA
	mta3	chr12	26797188	+	A	A->G	0.061	0.169	0.046	ENSDART00000122665	Intronic	Intron	NA
	mta3	chr12	26797198	+	A	A->G	0.285	0.205	0.126	ENSDART00000122665	Intronic	Intron	NA
	mta3	chr12	26797214	+	A	A->G	0.7	0.533	0.375	ENSDART00000122665	Intronic	Intron	NA
	mta3	chr12	26797227	+	A	A->G	0.321	0.077	0.141	ENSDART00000122665	Intronic	Intron	NA
	mta3	chr12	26797234	+	A	A->G	0.276	0.374	0.127	ENSDART00000122665	Intronic	Intron	NA
	aldh18a1	chr12	32471247	+	A	A->G	0.367	0.389	0.317	ENSDART00000142988	Intronic	Intron	NA
	aldh18a1	chr12	32471263	+	A	A->G	0.264	0.616	0.577	ENSDART00000142988	Intronic	Intron	NA
	aldh18a1	chr12	32471355	+	A	A->G	0.111	0.135	0.121	ENSDART00000142988	Intronic	Intron	NA
	aldh18a1	chr12	32471364	+	A	A->G	0.251	0.292	0.254	ENSDART00000142988	Intronic	Intron	NA
	aldh18a1	chr12	32471366	+	A	A->G	0.428	0.467	0.353	ENSDART00000142988	Intronic	Intron	NA
	aldh18a1	chr12	32471382	+	A	A->G	0.55	0.671	0.611	ENSDART00000142988	Intronic	Intron	NA
	gpam	chr12	33219906	+	A	A->G	0.462	0.331	0.306	ENSDART00000112061	Exonic	3'UTR	NA
	gpam	chr12	33219912	+	A	A->G	0.226	0.105	0.076	ENSDART00000112061	Exonic	3'UTR	NA
	gpam	chr12	33219933	+	A	A->G	0.702	0.35	0.303	ENSDART00000112061	Exonic	3'UTR	NA
	gpam	chr12	33219936	+	A	A->G	0.512	0.47	0.388	ENSDART00000112061	Exonic	3'UTR	NA
	gpam	chr12	33219943	+	A	A->G	0.085	0.263	0.281	ENSDART00000112061	Exonic	3'UTR	NA
	gpam	chr12	33219950	+	A	A->G	0.162	0.101	0.167	ENSDART00000112061	Exonic	3'UTR	NA
	gpam	chr12	33219962	+	A	A->G	0.074	0.127	0.219	ENSDART00000112061	Exonic	3'UTR	NA
	gpam	chr12	33219969	+	A	A->G	0.322	0.376	0.546	ENSDART00000112061	Exonic	3'UTR	NA
	gpam	chr12	33221000	+	A	A->G	0.148	0.397	0.267	ENSDART00000112061	Exonic	3'UTR	NA
	gpam	chr12	33221004	+	A	A->G	0.252	0.085	0.234	ENSDART00000112061	Exonic	3'UTR	NA
	hs3st3b1b	chr12	38541409	+	A	A->G	0.167	0.166	0.215	ENSDART00000125900	Exonic	3'UTR	NA
	hs3st3b1b	chr12	38541411	+	A	A->G	0.324	0.245	0.235	ENSDART00000125900	Exonic	3'UTR	NA
	hs3st3b1b	chr12	38541417	+	A	A->G	0.101	0.106	0.121	ENSDART00000125900	Exonic	3'UTR	NA
	hs3st3b1b	chr12	38541420	+	A	A->G	0.314	0.357	0.304	ENSDART00000125900	Exonic	3'UTR	NA
	hs3st3b1b	chr12	38541436	+	A	A->G	0.356	0.321	0.264	ENSDART00000125900	Exonic	3'UTR	NA
	hs3st3b1b	chr12	38541444	+	A	A->G	0.14	0.101	0.093	ENSDART00000125900	Exonic	3'UTR	NA
	hs3st3b1b	chr12	38542835	+	A	A->G	0.125	0.078	0.083	ENSDART00000125900	Exonic	3'UTR	NA
	hs3st3b1b	chr12	38542869	+	A	A->G	0.297	0.236	0.356	ENSDART00000125900	Exonic	3'UTR	NA
	hs3st3b1b	chr12	38542895	+	A	A->G	0.674	0.596	0.572	ENSDART00000125900	Exonic	3'UTR	NA
	ppp2r2d	chr12	43169194	+	A	A->G	0.222	0.275	0.363	ENSDART00000114401	Exonic	3'UTR	NA
	ppp2r2d	chr12	43169201	+	A	A->G	0.583	0.603	0.4	ENSDART00000114401	Exonic	3'UTR	NA
	ppp2r2d	chr12	43169202	+	A	A->G	0.242	0.103	0.153	ENSDART00000114401	Exonic	3'UTR	NA
	ppp2r2d	chr12	43169236	+	A	A->G	0.203	0.168	0.193	ENSDART00000114401	Exonic	3'UTR	NA
	ppp2r2d	chr12	43169270	+	A	A->G	0.048	0.215	0.132	ENSDART00000114401	Exonic	3'UTR	NA
	ppp2r2d	chr12	43169609	+	A	A->G	0.242	0.284	0.054	ENSDART00000114401	Exonic	3'UTR	NA
	ppp2r2d	chr12	43169640	+	A	A->G	0.139	0.099	0.098	ENSDART00000114401	Exonic	3'UTR	NA
	ppp2r2d	chr12	43169687	+	A	A->G	0.075	0.042	0.024	ENSDART00000114401	Exonic	3'UTR	NA
	cabz01061567.1	chr13	163940	+	A	A->G	0.25	0.203	0.342	ENSDART00000125641	Exonic	3'UTR	NA
	cabz01061567.1	chr13	163956	+	A	A->G	0.165	0.226	0.117	ENSDART00000125641	Exonic	3'UTR	NA
	cabz01061567.1	chr13	163966	+	A	A->G	0.037	0.11	0.236	ENSDART00000125641	Exonic	3'UTR	NA
	cabz01061567.1	chr13	163993	+	A	A->G	0.028	0.099	0.042	ENSDART00000125641	Exonic	3'UTR	NA
	cabz01061567.1	chr13	164042	+	A	A->G	0.319	0.49	0.438	ENSDART00000125641	Exonic	3'UTR	NA
	cabz01061567.1	chr13	164055	+	A	A->G	0.15	0.114	0.138	ENSDART00000125641	Exonic	3'UTR	NA
	tp53bp2	chr13	534955	+	A	A->G	0.124	0.121	0.133	ENSDART00000006892	Exonic	3'UTR	NA
	tp53bp2	chr13	535010	+	A	A->G	0.159	0.194	0.182	ENSDART00000006892	Exonic	3'UTR	NA
	tp53bp2	chr13	535022	+	A	A->G	0.218	0.217	0.265	ENSDART00000006892	Exonic	3'UTR	NA
	tp53bp2	chr13	535032	+	A	A->G	0.451	0.465	0.531	ENSDART00000006892	Exonic	3'UTR	NA
	tp53bp2	chr13	535550	+	A	A->G	0.135	0.125	0.138	ENSDART00000006892	Exonic	3'UTR	NA
	tp53bp2	chr13	535574	+	A	A->G	0.205	0.229	0.228	ENSDART00000006892	Exonic	3'UTR	NA
	tp53bp2	chr13	535575	+	A	A->G	0.152	0.238	0.193	ENSDART00000006892	Exonic	3'UTR	NA
	tp53bp2	chr13	535577	+	A	A->G	0.503	0.436	0.489	ENSDART00000006892	Exonic	3'UTR	NA
	tp53bp2	chr13	535578	+	A	A->G	0.345	0.304	0.265	ENSDART00000006892	Exonic	3'UTR	NA
	tp53bp2	chr13	535608	+	A	A->G	0.177	0.123	0.062	ENSDART00000006892	Exonic	3'UTR	NA
	qkib	chr13	3490842	+	A	A->G	0.373	0.355	0.328	ENSDART00000136913	Intronic	Intron	NA
	qkib	chr13	3490843	+	A	A->G	0.048	0.142	0.153	ENSDART00000136913	Intronic	Intron	NA
	qkib	chr13	3490848	+	A	A->G	0.098	0.093	0.125	ENSDART00000136913	Intronic	Intron	NA
	qkib	chr13	3490850	+	A	A->G	0.098	0.109	0.073	ENSDART00000136913	Intronic	Intron	NA
	qkib	chr13	3490861	+	A	A->G	0.947	0.852	0.874	ENSDART00000136913	Intronic	Intron	NA
	qkib	chr13	3490865	+	A	A->G	0.816	0.86	0.876	ENSDART00000136913	Intronic	Intron	NA
	qkib	chr13	3490866	+	A	A->G	0.233	0.233	0.086	ENSDART00000136913	Intronic	Intron	NA
	qkib	chr13	3490871	+	A	A->G	0.273	0.329	0.326	ENSDART00000136913	Intronic	Intron	NA
	qkib	chr13	3490876	+	A	A->G	0.122	0.114	0.275	ENSDART00000136913	Intronic	Intron	NA
	qkib	chr13	3490932	+	A	A->G	0.081	0.198	0.236	ENSDART00000136913	Intronic	Intron	NA
	qkib	chr13	3490940	+	A	A->G	0.167	0.045	0.236	ENSDART00000136913	Intronic	Intron	NA
	qkib	chr13	3490992	+	A	A->G	0.458	0.222	0.289	ENSDART00000136913	Intronic	Intron	NA
	qkib	chr13	3490994	+	A	A->G	0.042	0.151	0.321	ENSDART00000136913	Intronic	Intron	NA
	qkib	chr13	3491042	+	A	A->G	0.048	0.124	0.122	ENSDART00000136913	Intronic	Intron	NA
	qkib	chr13	3491052	+	A	A->G	0.094	0.076	0.047	ENSDART00000136913	Intronic	Intron	NA
	qkib	chr13	3491055	+	A	A->G	0.03	0.102	0.038	ENSDART00000136913	Intronic	Intron	NA
	qkib	chr13	3491068	+	A	A->G	0.889	0.813	0.626	ENSDART00000136913	Intronic	Intron	NA
	qkib	chr13	3491075	+	A	A->G	0.258	0.273	0.204	ENSDART00000136913	Intronic	Intron	NA
	qkib	chr13	3491091	+	A	A->G	0.411	0.229	0.302	ENSDART00000136913	Intronic	Intron	NA
	mea1	chr13	3886236	+	A	A->G	0.342	0.299	0.331	ENSDART00000128117	Exonic	3'UTR	NA
	mea1	chr13	3886240	+	A	A->G	0.107	0.032	0.187	ENSDART00000128117	Exonic	3'UTR	NA
	mea1	chr13	3886335	+	A	A->G	0.181	0.107	0.182	ENSDART00000128117	Exonic	3'UTR	NA
	mea1	chr13	3886336	+	A	A->G	0.241	0.141	0.18	ENSDART00000128117	Exonic	3'UTR	NA
	mea1	chr13	3886340	+	A	A->G	0.529	0.393	0.488	ENSDART00000128117	Exonic	3'UTR	NA
	mea1	chr13	3886453	+	A	A->G	0.434	0.38	0.349	ENSDART00000128117	Exonic	3'UTR	NA
	mea1	chr13	3886469	+	A	A->G	0.183	0.178	0.136	ENSDART00000128117	Exonic	3'UTR	NA
	mea1	chr13	3886470	+	A	A->G	0.247	0.248	0.184	ENSDART00000128117	Exonic	3'UTR	NA
	mea1	chr13	3886474	+	A	A->G	0.066	0.073	0.062	ENSDART00000128117	Exonic	3'UTR	NA
	mea1	chr13	3886482	+	A	A->G	0.274	0.222	0.259	ENSDART00000128117	Exonic	3'UTR	NA
	mea1	chr13	3886483	+	A	A->G	0.366	0.22	0.316	ENSDART00000128117	Exonic	3'UTR	NA
	mea1	chr13	3886486	+	A	A->G	0.293	0.27	0.275	ENSDART00000128117	Exonic	3'UTR	NA
	mea1	chr13	3886500	+	A	A->G	0.301	0.172	0.287	ENSDART00000128117	Exonic	3'UTR	NA
	sft2d1	chr13	4053637	+	A	A->G	0.131	0.117	0.073	ENSDART00000135113	Exonic	3'UTR	NA
	sft2d1	chr13	4053651	+	A	A->G	0.295	0.096	0.14	ENSDART00000135113	Exonic	3'UTR	NA
	sft2d1	chr13	4053655	+	A	A->G	0.254	0.215	0.225	ENSDART00000135113	Exonic	3'UTR	NA
	sft2d1	chr13	4053926	+	A	A->G	0.031	0.02	0.082	ENSDART00000135113	Exonic	3'UTR	NA
	sft2d1	chr13	4053929	+	A	A->G	0.133	0.268	0.128	ENSDART00000135113	Exonic	3'UTR	NA
	sft2d1	chr13	4053979	+	A	A->G	0.324	0.228	0.286	ENSDART00000135113	Exonic	3'UTR	NA
	micu1	chr13	4645784	+	A	A->G	0.5	0.484	0.485	ENSDART00000092521	Exonic	3'UTR	NA
	micu1	chr13	4645792	+	A	A->G	0.128	0.146	0.123	ENSDART00000092521	Exonic	3'UTR	NA
	micu1	chr13	4645803	+	A	A->G	0.569	0.557	0.527	ENSDART00000092521	Exonic	3'UTR	NA
	micu1	chr13	4645808	+	A	A->G	0.049	0.054	0.068	ENSDART00000092521	Exonic	3'UTR	NA
	micu1	chr13	4645811	+	A	A->G	0.258	0.293	0.352	ENSDART00000092521	Exonic	3'UTR	NA
	micu1	chr13	4645821	+	A	A->G	0.483	0.353	0.445	ENSDART00000092521	Exonic	3'UTR	NA
	micu1	chr13	4645831	+	A	A->G	0.258	0.281	0.252	ENSDART00000092521	Exonic	3'UTR	NA
	micu1	chr13	4645835	+	A	A->G	0.471	0.484	0.433	ENSDART00000092521	Exonic	3'UTR	NA
	micu1	chr13	4645844	+	A	A->G	0.282	0.184	0.194	ENSDART00000092521	Exonic	3'UTR	NA
	micu1	chr13	4645845	+	A	A->G	0.149	0.074	0.091	ENSDART00000092521	Exonic	3'UTR	NA
	micu1	chr13	4645851	+	A	A->G	0.502	0.407	0.425	ENSDART00000092521	Exonic	3'UTR	NA
	micu1	chr13	4645862	+	A	A->G	0.428	0.305	0.284	ENSDART00000092521	Exonic	3'UTR	NA
	micu1	chr13	4645986	+	A	A->G	0.332	0.355	0.365	ENSDART00000092521	Exonic	3'UTR	NA
	micu1	chr13	4645995	+	A	A->G	1	1	0.978	ENSDART00000092521	Exonic	3'UTR	NA
	micu1	chr13	4645996	+	A	A->G	0.958	0.938	0.852	ENSDART00000092521	Exonic	3'UTR	NA
	micu1	chr13	4646016	+	A	A->G	0.237	0.318	0.218	ENSDART00000092521	Exonic	3'UTR	NA
	micu1	chr13	4646082	+	A	A->G	0.287	0.091	0.247	ENSDART00000092521	Exonic	3'UTR	NA
	agpat5	chr13	6278840	+	A	A->G	0.654	0.546	0.461	ENSDART00000092105	Exonic	3'UTR	NA
	agpat5	chr13	6278860	+	A	A->G	0.302	0.253	0.263	ENSDART00000092105	Exonic	3'UTR	NA
	agpat5	chr13	6279005	+	A	A->G	0.185	0.226	0.22	ENSDART00000092105	Exonic	3'UTR	NA
	agpat5	chr13	6279015	+	A	A->G	0.845	0.983	0.946	ENSDART00000092105	Exonic	3'UTR	NA
	agpat5	chr13	6279024	+	A	A->G	0.522	0.706	0.537	ENSDART00000092105	Exonic	3'UTR	NA
	agpat5	chr13	6279025	+	A	A->G	0.685	0.571	0.57	ENSDART00000092105	Exonic	3'UTR	NA
	agpat5	chr13	6279028	+	A	A->G	0.117	0	0.09	ENSDART00000092105	Exonic	3'UTR	NA
	agpat5	chr13	6279030	+	A	A->G	0.332	0.275	0.274	ENSDART00000092105	Exonic	3'UTR	NA
	agpat5	chr13	6279034	+	A	A->G	0.72	0.673	0.494	ENSDART00000092105	Exonic	3'UTR	NA
	agpat5	chr13	6279146	+	A	A->G	0.33	0.311	0.513	ENSDART00000092105	Exonic	3'UTR	NA
	agpat5	chr13	6279156	+	A	A->G	0.859	0.887	0.905	ENSDART00000092105	Exonic	3'UTR	NA
	agpat5	chr13	6279162	+	A	A->G	0.178	0.165	0.148	ENSDART00000092105	Exonic	3'UTR	NA
	agpat5	chr13	6279165	+	A	A->G	0.56	0.557	0.743	ENSDART00000092105	Exonic	3'UTR	NA
	agpat5	chr13	6279167	+	A	A->G	0.157	0.393	0.176	ENSDART00000092105	Exonic	3'UTR	NA
	agpat5	chr13	6279170	+	A	A->G	0.735	0.833	0.75	ENSDART00000092105	Exonic	3'UTR	NA
	agpat5	chr13	6279191	+	A	A->G	0.306	0.413	0.349	ENSDART00000092105	Exonic	3'UTR	NA
	agpat5	chr13	6279200	+	A	A->G	0.39	0.538	0.461	ENSDART00000092105	Exonic	3'UTR	NA
	agpat5	chr13	6279201	+	A	A->G	0.235	0.33	0.338	ENSDART00000092105	Exonic	3'UTR	NA
	agpat5	chr13	6279226	+	A	A->G	0.083	0.041	0.026	ENSDART00000092105	Exonic	3'UTR	NA
	agpat5	chr13	6279229	+	A	A->G	0.172	0.128	0.232	ENSDART00000092105	Exonic	3'UTR	NA
	agpat5	chr13	6279234	+	A	A->G	0.055	0.038	0.126	ENSDART00000092105	Exonic	3'UTR	NA
	agpat5	chr13	6279239	+	A	A->G	0.148	0.121	0.175	ENSDART00000092105	Exonic	3'UTR	NA
	agpat5	chr13	6279269	+	A	A->G	0.031	0	0.062	ENSDART00000092105	Exonic	3'UTR	NA
	agpat5	chr13	6279331	+	A	A->G	0.235	0.195	0.204	ENSDART00000092105	Exonic	3'UTR	NA
	ldb1a	chr13	28969077	+	A	A->G	0.538	0.463	0.512	ENSDART00000150376	Exonic	3'UTR	NA
	ldb1a	chr13	28969078	+	A	A->G	0.525	0.468	0.549	ENSDART00000150376	Exonic	3'UTR	NA
	ldb1a	chr13	28969082	+	A	A->G	0.301	0.348	0.256	ENSDART00000150376	Exonic	3'UTR	NA
	slc29a1a	chr13	47222254	+	A	A->G	0.141	0.158	0.193	ENSDART00000125208	Intronic	Intron	NA
	slc29a1a	chr13	47222258	+	A	A->G	0.815	0.775	0.814	ENSDART00000125208	Intronic	Intron	NA
	slc29a1a	chr13	47222259	+	A	A->G	0.588	0.565	0.567	ENSDART00000125208	Intronic	Intron	NA
	slc29a1a	chr13	47222280	+	A	A->G	0.772	0.594	0.591	ENSDART00000125208	Intronic	Intron	NA
	slc29a1a	chr13	47222283	+	A	A->G	0.127	0.151	0.123	ENSDART00000125208	Intronic	Intron	NA
	slc29a1a	chr13	47222285	+	A	A->G	0.134	0.176	0.151	ENSDART00000125208	Intronic	Intron	NA
	slc29a1a	chr13	47222305	+	A	A->G	0.205	0.237	0.235	ENSDART00000125208	Intronic	Intron	NA
	slc29a1a	chr13	47222669	+	A	A->G	0.175	0.165	0.1	ENSDART00000125208	Intronic	Intron	NA
	slc29a1a	chr13	47222707	+	A	A->G	0.111	0.058	0.129	ENSDART00000125208	Intronic	Intron	NA
	slc29a1a	chr13	47222710	+	A	A->G	0.386	0.275	0.4	ENSDART00000125208	Intronic	Intron	NA
	slc29a1a	chr13	47222711	+	A	A->G	0.435	0.366	0.366	ENSDART00000125208	Intronic	Intron	NA
	slc29a1a	chr13	47222732	+	A	A->G	0.248	0.196	0.226	ENSDART00000125208	Intronic	Intron	NA
	slc29a1a	chr13	47222756	+	A	A->G	0.079	0.034	0.115	ENSDART00000125208	Intronic	Intron	NA
	tmem87b (2 of 2)	chr13	48190791	+	A	A->G	0.217	0.4	0.326	ENSDART00000114160	Exonic	3'UTR	NA
	tmem87b (2 of 2)	chr13	48190793	+	A	A->G	0.111	0.163	0.271	ENSDART00000114160	Exonic	3'UTR	NA
	tmem87b (2 of 2)	chr13	48190794	+	A	A->G	0.159	0.279	0.331	ENSDART00000114160	Exonic	3'UTR	NA
	tmem87b (2 of 2)	chr13	48190829	+	A	A->G	0.13	0.36	0.248	ENSDART00000114160	Exonic	3'UTR	NA
	tmem87b (2 of 2)	chr13	48190836	+	A	A->G	0.1	0.119	0.155	ENSDART00000114160	Exonic	3'UTR	NA
	tmem87b (2 of 2)	chr13	48190921	+	A	A->G	0.13	0.077	0.089	ENSDART00000114160	Exonic	3'UTR	NA
	tmem87b (2 of 2)	chr13	48190981	+	A	A->G	0.325	0.523	0.284	ENSDART00000114160	Exonic	3'UTR	NA
	tmem87b (2 of 2)	chr13	48190985	+	A	A->G	0.148	0.212	0.206	ENSDART00000114160	Exonic	3'UTR	NA
	tmem87b (2 of 2)	chr13	48190990	+	A	A->G	0.218	0.242	0.178	ENSDART00000114160	Exonic	3'UTR	NA
	tmem87b (2 of 2)	chr13	48195368	+	A	A->G	0.413	0.545	0.372	ENSDART00000114160	Exonic	3'UTR	NA
	tmem87b (2 of 2)	chr13	48195371	+	A	A->G	0.254	0.584	0.276	ENSDART00000114160	Exonic	3'UTR	NA
	tmem87b (2 of 2)	chr13	48195380	+	A	A->G	0.125	0.393	0.188	ENSDART00000114160	Exonic	3'UTR	NA
	tmem87b (2 of 2)	chr13	48195381	+	A	A->G	0.708	0.407	0.414	ENSDART00000114160	Exonic	3'UTR	NA
	tmem87b (2 of 2)	chr13	48195388	+	A	A->G	0.389	0.457	0.706	ENSDART00000114160	Exonic	3'UTR	NA
	tmem87b (2 of 2)	chr13	48195395	+	A	A->G	0.738	0.53	0.658	ENSDART00000114160	Exonic	3'UTR	NA
	tmem87b (2 of 2)	chr13	48195399	+	A	A->G	0.683	0.555	0.375	ENSDART00000114160	Exonic	3'UTR	NA
	tmem87b (2 of 2)	chr13	48195405	+	A	A->G	0.159	0.261	0.139	ENSDART00000114160	Exonic	3'UTR	NA
	tmem87b (2 of 2)	chr13	48195414	+	A	A->G	0.6	0.688	0.513	ENSDART00000114160	Exonic	3'UTR	NA
	tmem87b (2 of 2)	chr13	48195527	+	A	A->G	0.178	0.427	0.387	ENSDART00000114160	Exonic	3'UTR	NA
	tmem87b (2 of 2)	chr13	48195537	+	A	A->G	0.6	0.892	0.742	ENSDART00000114160	Exonic	3'UTR	NA
	tmem87b (2 of 2)	chr13	48195543	+	A	A->G	0.644	0.593	0.494	ENSDART00000114160	Exonic	3'UTR	NA
	tmem87b (2 of 2)	chr13	48195550	+	A	A->G	0.444	0.638	0.782	ENSDART00000114160	Exonic	3'UTR	NA
	tmem87b (2 of 2)	chr13	48195571	+	A	A->G	0.114	0.114	0.133	ENSDART00000114160	Exonic	3'UTR	NA
	tmem87b (2 of 2)	chr13	48195607	+	A	A->G	0.094	0.066	0.073	ENSDART00000114160	Exonic	3'UTR	NA
	kiaa0355	chr13	52328855	+	A	A->G	0.088	0.113	0.088	ENSDART00000125156	Exonic	3'UTR	NA
	kiaa0355	chr13	52328864	+	A	A->G	0.137	0.1	0.114	ENSDART00000125156	Exonic	3'UTR	NA
	kiaa0355	chr13	52328870	+	A	A->G	0.1	0.266	0.28	ENSDART00000125156	Exonic	3'UTR	NA
	kiaa0355	chr13	52328885	+	A	A->G	0.051	0.043	0.144	ENSDART00000125156	Exonic	3'UTR	NA
	kiaa0355	chr13	52330544	+	A	A->G	0.028	0.113	0	ENSDART00000125156	Exonic	3'UTR	NA
	kiaa0355	chr13	52330559	+	A	A->G	0.274	0.243	0.059	ENSDART00000125156	Exonic	3'UTR	NA
	kiaa0355	chr13	52330607	+	A	A->G	0.162	0.17	0.117	ENSDART00000125156	Exonic	3'UTR	NA
	kiaa0355	chr13	52330622	+	A	A->G	0.78	0.68	0.658	ENSDART00000125156	Exonic	3'UTR	NA
	kiaa0355	chr13	52330629	+	A	A->G	0.085	0.172	0.109	ENSDART00000125156	Exonic	3'UTR	NA
	kiaa0355	chr13	52330672	+	A	A->G	0.224	0.33	0.203	ENSDART00000125156	Exonic	3'UTR	NA
	kiaa0355	chr13	52330826	+	A	A->G	0.179	0	0.11	ENSDART00000125156	Exonic	3'UTR	NA
	kiaa0355	chr13	52330903	+	A	A->G	0.234	0.283	0.238	ENSDART00000125156	Exonic	3'UTR	NA
	kiaa0355	chr13	52330943	+	A	A->G	0.275	0.215	0.25	ENSDART00000125156	Exonic	3'UTR	NA
	kiaa0355	chr13	52330944	+	A	A->G	0.275	0.227	0.25	ENSDART00000125156	Exonic	3'UTR	NA
	cabz01113978.1	chr14	630830	+	A	A->G	0.517	0.468	0.396	ENSDART00000111280	Intronic	Intron	NA
	cabz01113978.1	chr14	630882	+	A	A->G	0.111	0.396	0.308	ENSDART00000111280	Intronic	Intron	NA
	cabz01113978.1	chr14	630884	+	A	A->G	0.333	0.831	1	ENSDART00000111280	Intronic	Intron	NA
	cabz01113978.1	chr14	630886	+	A	A->G	0.242	0.804	0.575	ENSDART00000111280	Intronic	Intron	NA
	cabz01113978.1	chr14	630894	+	A	A->G	0.256	0.825	0.875	ENSDART00000111280	Intronic	Intron	NA
	cabz01113978.1	chr14	631705	+	A	A->G	1	0.375	0.417	ENSDART00000111280	Intronic	Intron	NA
	cabz01113978.1	chr14	631745	+	A	A->G	0.111	0.125	0.125	ENSDART00000111280	Intronic	Intron	NA
	cabz01113978.1	chr14	631747	+	A	A->G	0.444	0.267	0.344	ENSDART00000111280	Intronic	Intron	NA
	zgc:110843	chr14	7886508	+	A	A->G	0.189	0.15	0.117	ENSDART00000113299	Exonic	3'UTR	NA
	zgc:110843	chr14	7886514	+	A	A->G	0.34	0.208	0.442	ENSDART00000113299	Exonic	3'UTR	NA
	zgc:110843	chr14	7886515	+	A	A->G	0.134	0.2	0.362	ENSDART00000113299	Exonic	3'UTR	NA
	zgc:110843	chr14	7886524	+	A	A->G	0.526	0.592	0.592	ENSDART00000113299	Exonic	3'UTR	NA
	zgc:110843	chr14	7886538	+	A	A->G	0.11	0.076	0.072	ENSDART00000113299	Exonic	3'UTR	NA
	zgc:110843	chr14	7887734	+	A	A->G	0.468	0.494	0.8	ENSDART00000113299	Exonic	3'UTR	NA
	zgc:110843	chr14	7887735	+	A	A->G	1	0.956	0.9	ENSDART00000113299	Exonic	3'UTR	NA
	zgc:110843	chr14	7887740	+	A	A->G	0.19	0.22	0.219	ENSDART00000113299	Exonic	3'UTR	NA
	zgc:110843	chr14	7887771	+	A	A->G	0.071	0.139	0.34	ENSDART00000113299	Exonic	3'UTR	NA
	rps6kal	chr14	9061410	+	A	A->G	0.519	0.406	0.175	ENSDART00000047993	Intronic	Intron	NA
	rps6kal	chr14	9061418	+	A	A->G	0.424	0.186	0.177	ENSDART00000047993	Intronic	Intron	NA
	rps6kal	chr14	9061496	+	A	A->G	0.167	0.492	0.312	ENSDART00000047993	Intronic	Intron	NA
	rps6kal	chr14	9061506	+	A	A->G	0.1	0.575	0.465	ENSDART00000047993	Intronic	Intron	NA
	rps6kal	chr14	9064578	+	A	A->G	0.067	0.012	0	ENSDART00000047993	Intronic	Intron	NA
	rps6kal	chr14	9064597	+	A	A->G	0.095	0.119	0.054	ENSDART00000047993	Intronic	Intron	NA
	rps6kal	chr14	9064627	+	A	A->G	0.233	0.407	0.389	ENSDART00000047993	Intronic	Intron	NA
	rps6kal	chr14	9064660	+	A	A->G	0.182	0.215	0.248	ENSDART00000047993	Intronic	Intron	NA
	rps6kal	chr14	9064661	+	A	A->G	0.218	0.336	0.419	ENSDART00000047993	Intronic	Intron	NA
	rps6kal	chr14	9064666	+	A	A->G	0.333	0.53	0.482	ENSDART00000047993	Intronic	Intron	NA
	plp1a	chr14	18494785	+	A	A->G	0.118	0.12	0.186	ENSDART00000080522	Exonic	3'UTR	NA
	plp1a	chr14	18494789	+	A	A->G	0.334	0.36	0.359	ENSDART00000080522	Exonic	3'UTR	NA
	plp1a	chr14	18494805	+	A	A->G	0.082	0.058	0.029	ENSDART00000080522	Exonic	3'UTR	NA
	plp1a	chr14	18494811	+	A	A->G	0.7	0.585	0.574	ENSDART00000080522	Exonic	3'UTR	NA
	plp1a	chr14	18494824	+	A	A->G	0.322	0.194	0.211	ENSDART00000080522	Exonic	3'UTR	NA
	plp1a	chr14	18494825	+	A	A->G	0.171	0.141	0.187	ENSDART00000080522	Exonic	3'UTR	NA
	plp1a	chr14	18494861	+	A	A->G	0.354	0.196	0.284	ENSDART00000080522	Exonic	3'UTR	NA
	plp1a	chr14	18494862	+	A	A->G	0.139	0.048	0.142	ENSDART00000080522	Exonic	3'UTR	NA
	plp1a	chr14	18494934	+	A	A->G	0.203	0.213	0.219	ENSDART00000080522	Exonic	3'UTR	NA
	plp1a	chr14	18494953	+	A	A->G	0.024	0.049	0.088	ENSDART00000080522	Exonic	3'UTR	NA
	plp1a	chr14	18494971	+	A	A->G	0.25	0.157	0.156	ENSDART00000080522	Exonic	3'UTR	NA
	plp1a	chr14	18494978	+	A	A->G	0.207	0.22	0.158	ENSDART00000080522	Exonic	3'UTR	NA
	plp1a	chr14	18494985	+	A	A->G	0.693	0.501	0.423	ENSDART00000080522	Exonic	3'UTR	NA
	plp1a	chr14	18495007	+	A	A->G	0.458	0.331	0.334	ENSDART00000080522	Exonic	3'UTR	NA
	polr2gl	chr14	27727680	+	A	A->G	0.135	0.095	0.084	ENSDART00000078557	Exonic	3'UTR	NA
	polr2gl	chr14	27727690	+	A	A->G	0.143	0.105	0.145	ENSDART00000078557	Exonic	3'UTR	NA
	polr2gl	chr14	27727835	+	A	A->G	0.083	0.103	0.115	ENSDART00000078557	Exonic	3'UTR	NA
	zdhhc24	chr14	34956706	+	A	A->G	0.167	0.375	0.47	ENSDART00000052825	Intronic	Intron	NA
	zdhhc24	chr14	34956802	+	A	A->G	0.4	0.533	0.486	ENSDART00000052825	Intronic	Intron	NA
	zdhhc24	chr14	34956828	+	A	A->G	0.083	0.475	0.252	ENSDART00000052825	Intronic	Intron	NA
	zdhhc24	chr14	34956960	+	A	A->G	1	0.946	0.887	ENSDART00000052825	Intronic	Intron	NA
	zdhhc24	chr14	34956985	+	A	A->G	0.944	0.936	0.962	ENSDART00000052825	Intronic	Intron	NA
	zdhhc24	chr14	34956991	+	A	A->G	0.357	0.241	0.228	ENSDART00000052825	Intronic	Intron	NA
	rab11fip5 (1 of 2)	chr14	48233945	+	A	A->G	0.056	0.081	0.077	ENSDART00000122870	Exonic	3'UTR	NA
	nsd1a	chr14	51471181	+	A	A->G	0.786	0.867	0.881	ENSDART00000084114	Exonic	3'UTR	NA
	nsd1a	chr14	51471196	+	A	A->G	0.4	0.474	0.448	ENSDART00000084114	Exonic	3'UTR	NA
	nsd1a	chr14	51471197	+	A	A->G	0.933	0.913	0.887	ENSDART00000084114	Exonic	3'UTR	NA
	nsd1a	chr14	51471225	+	A	A->G	0.944	0.981	0.856	ENSDART00000084114	Exonic	3'UTR	NA
	nsd1a	chr14	51471234	+	A	A->G	0.25	0.385	0.305	ENSDART00000084114	Exonic	3'UTR	NA
	nsd1a	chr14	51471340	+	A	A->G	0.4	0.35	0.246	ENSDART00000084114	Exonic	3'UTR	NA
	nsd1a	chr14	51471357	+	A	A->G	0.167	0.464	0.566	ENSDART00000084114	Exonic	3'UTR	NA
	nsd1a	chr14	51471361	+	A	A->G	0.095	0.188	0.102	ENSDART00000084114	Exonic	3'UTR	NA
	nsd1a	chr14	51471374	+	A	A->G	0.312	0.495	0.199	ENSDART00000084114	Exonic	3'UTR	NA
	nsd1a	chr14	51471376	+	A	A->G	0.317	0.331	0.273	ENSDART00000084114	Exonic	3'UTR	NA
	nsd1a	chr14	51471420	+	A	A->G	0.163	0.199	0.178	ENSDART00000084114	Exonic	3'UTR	NA
	nsd1a	chr14	51471522	+	A	A->G	0.481	0.575	0.572	ENSDART00000084114	Exonic	3'UTR	NA
	nsd1a	chr14	51471527	+	A	A->G	0.111	0.158	0.07	ENSDART00000084114	Exonic	3'UTR	NA
	nsd1a	chr14	51471537	+	A	A->G	0.69	0.586	0.501	ENSDART00000084114	Exonic	3'UTR	NA
	nsd1a	chr14	51471538	+	A	A->G	0.905	0.603	0.687	ENSDART00000084114	Exonic	3'UTR	NA
	nsd1a	chr14	51471575	+	A	A->G	0.606	0.473	0.418	ENSDART00000084114	Exonic	3'UTR	NA
	nsd1a	chr14	51471712	+	A	A->G	0.085	0.133	0.108	ENSDART00000084114	Exonic	3'UTR	NA
	nsd1a	chr14	51471713	+	A	A->G	0.111	0.329	0.17	ENSDART00000084114	Exonic	3'UTR	NA
	nsd1a	chr14	51471715	+	A	A->G	0.167	0.156	0.104	ENSDART00000084114	Exonic	3'UTR	NA
	nsd1a	chr14	51471739	+	A	A->G	0.104	0.119	0.016	ENSDART00000084114	Exonic	3'UTR	NA
	nmd3	chr15	1667490	+	A	A->G	0.518	0.526	0.485	ENSDART00000021299	Exonic	3'UTR	NA
	nmd3	chr15	1667501	+	A	A->G	0.097	0.231	0.125	ENSDART00000021299	Exonic	3'UTR	NA
	nmd3	chr15	1667509	+	A	A->G	0.172	0.265	0.183	ENSDART00000021299	Exonic	3'UTR	NA
	nmd3	chr15	1667580	+	A	A->G	0.68	0.553	0.663	ENSDART00000021299	Exonic	3'UTR	NA
	rsrc1	chr15	2403313	+	A	A->G	0.346	0.216	0.33	ENSDART00000049890	Exonic	3'UTR	NA
	rsrc1	chr15	2403327	+	A	A->G	0.234	0.361	0.195	ENSDART00000049890	Exonic	3'UTR	NA
	rsrc1	chr15	2403342	+	A	A->G	0.412	0.53	0.455	ENSDART00000049890	Exonic	3'UTR	NA
	rsrc1	chr15	2403349	+	A	A->G	0.404	0.448	0.373	ENSDART00000049890	Exonic	3'UTR	NA
	rsrc1	chr15	2403406	+	A	A->G	0.073	0.035	0.034	ENSDART00000049890	Exonic	3'UTR	NA
	sh2b2	chr15	2569830	+	A	A->G	0.51	0.275	0.292	ENSDART00000073642	Exonic	3'UTR	NA
	sh2b2	chr15	2569843	+	A	A->G	0.121	0.316	0.225	ENSDART00000073642	Exonic	3'UTR	NA
	sh2b2	chr15	2569846	+	A	A->G	0.421	0.196	0.154	ENSDART00000073642	Exonic	3'UTR	NA
	sh2b2	chr15	2569849	+	A	A->G	0.03	0.204	0.125	ENSDART00000073642	Exonic	3'UTR	NA
	sh2b2	chr15	2569850	+	A	A->G	0.585	0.515	0.597	ENSDART00000073642	Exonic	3'UTR	NA
	sh2b2	chr15	2569866	+	A	A->G	0.444	0.217	0.1	ENSDART00000073642	Exonic	3'UTR	NA
	sh2b2	chr15	2569885	+	A	A->G	0.444	0.067	0.094	ENSDART00000073642	Exonic	3'UTR	NA
	sh2b2	chr15	2569886	+	A	A->G	0.345	0.319	0.21	ENSDART00000073642	Exonic	3'UTR	NA
	sh2b2	chr15	2570214	+	A	A->G	1	1	1	ENSDART00000073642	Exonic	3'UTR	NA
	sh2b2	chr15	2570218	+	A	A->G	0.25	0.187	0.189	ENSDART00000073642	Exonic	3'UTR	NA
	sh2b2	chr15	2570239	+	A	A->G	0.455	0.503	0.313	ENSDART00000073642	Exonic	3'UTR	NA
	sh2b2	chr15	2570242	+	A	A->G	0.542	0.505	0.539	ENSDART00000073642	Exonic	3'UTR	NA
	sh2b2	chr15	2570252	+	A	A->G	0.175	0.113	0.183	ENSDART00000073642	Exonic	3'UTR	NA
	sh2b2	chr15	2570265	+	A	A->G	0.261	0.194	0.111	ENSDART00000073642	Exonic	3'UTR	NA
	arfip2a	chr15	31513022	+	A	A->G	0.229	0.201	0.314	ENSDART00000082315	Exonic	3'UTR	NA
	arfip2a	chr15	31513030	+	A	A->G	0.543	0.298	0.422	ENSDART00000082315	Exonic	3'UTR	NA
	arfip2a	chr15	31513033	+	A	A->G	0.108	0.076	0.295	ENSDART00000082315	Exonic	3'UTR	NA
	arfip2a	chr15	31513035	+	A	A->G	0.037	0.28	0.449	ENSDART00000082315	Exonic	3'UTR	NA
	trim3a	chr15	31597131	+	A	A->G	0.395	0.37	0.213	ENSDART00000153657	Exonic	3'UTR	NA
	trim3a	chr15	31597210	+	A	A->G	0.143	0	0.069	ENSDART00000153657	Exonic	3'UTR	NA
	trim3a	chr15	31597270	+	A	A->G	0.308	0.184	0.139	ENSDART00000153657	Exonic	3'UTR	NA
	trim3a	chr15	31597280	+	A	A->G	0.09	0.144	0.079	ENSDART00000153657	Exonic	3'UTR	NA
	trim3a	chr15	31597283	+	A	A->G	0.09	0.087	0	ENSDART00000153657	Exonic	3'UTR	NA
	trim3a	chr15	31597552	+	A	A->G	0.35	0.384	0.238	ENSDART00000153657	Exonic	3'UTR	NA
	trim3a	chr15	31597595	+	A	A->G	0.333	0.312	0.255	ENSDART00000153657	Exonic	3'UTR	NA
	trim3a	chr15	31597607	+	A	A->G	0.042	0.186	0.246	ENSDART00000153657	Exonic	3'UTR	NA
	trim3a	chr15	31597617	+	A	A->G	0.292	0.592	0.493	ENSDART00000153657	Exonic	3'UTR	NA
	trim3a	chr15	31597662	+	A	A->G	0.091	0.262	0.196	ENSDART00000153657	Exonic	3'UTR	NA
	trim3a	chr15	31597663	+	A	A->G	0.121	0.378	0.207	ENSDART00000153657	Exonic	3'UTR	NA
	trim3a	chr15	31597668	+	A	A->G	0.083	0.243	0.179	ENSDART00000153657	Exonic	3'UTR	NA
	trim3a	chr15	31597903	+	A	A->G	0.569	0.465	0.39	ENSDART00000153657	Exonic	3'UTR	NA
	trim3a	chr15	31597919	+	A	A->G	0.389	0.326	0.212	ENSDART00000153657	Exonic	3'UTR	NA
	trim3a	chr15	31597921	+	A	A->G	0.465	0.317	0.171	ENSDART00000153657	Exonic	3'UTR	NA
	trim3a	chr15	31597922	+	A	A->G	0.379	0.338	0.138	ENSDART00000153657	Exonic	3'UTR	NA
	trim3a	chr15	31597926	+	A	A->G	0.166	0.108	0.142	ENSDART00000153657	Exonic	3'UTR	NA
	cabz01074435.1	chr15	33510168	+	A	A->G	0.185	0.491	0.51	ENSDART00000126149	Exonic	3'UTR	NA
	cabz01074435.1	chr15	33510231	+	A	A->G	0.175	0.256	0.307	ENSDART00000126149	Exonic	3'UTR	NA
	cabz01074435.1	chr15	33510234	+	A	A->G	0.453	0.824	0.923	ENSDART00000126149	Exonic	3'UTR	NA
	cabz01074435.1	chr15	33510235	+	A	A->G	0.214	0.193	0.185	ENSDART00000126149	Exonic	3'UTR	NA
	cabz01074435.1	chr15	33510237	+	A	A->G	0.162	0.114	0.126	ENSDART00000126149	Exonic	3'UTR	NA
	cabz01074435.1	chr15	33510264	+	A	A->G	0.25	0.129	0.307	ENSDART00000126149	Exonic	3'UTR	NA
	nrsn1	chr16	361166	+	A	A->G	0.167	0.469	0.559	ENSDART00000102977	Exonic	3'UTR	NA
	nrsn1	chr16	361201	+	A	A->G	0.108	0.414	0.123	ENSDART00000102977	Exonic	3'UTR	NA
	nrsn1	chr16	361216	+	A	A->G	0.083	0.237	0.278	ENSDART00000102977	Exonic	3'UTR	NA
	nrsn1	chr16	361245	+	A	A->G	0.042	0.071	0.12	ENSDART00000102977	Exonic	3'UTR	NA
	nrsn1	chr16	361344	+	A	A->G	0.233	0.372	0.43	ENSDART00000102977	Exonic	3'UTR	NA
	adamtsl4	chr16	1345496	+	A	A->G	0.137	0.178	0.111	ENSDART00000092627	Exonic	3'UTR	NA
	adamtsl4	chr16	1345531	+	A	A->G	0.098	0.042	0.105	ENSDART00000092627	Exonic	3'UTR	NA
	adamtsl4	chr16	1345532	+	A	A->G	0.084	0.04	0.222	ENSDART00000092627	Exonic	3'UTR	NA
	adamtsl4	chr16	1345573	+	A	A->G	0.174	0.353	0.544	ENSDART00000092627	Exonic	3'UTR	NA
	adamtsl4	chr16	1345578	+	A	A->G	0.167	0.13	0.042	ENSDART00000092627	Exonic	3'UTR	NA
	adamtsl4	chr16	1345589	+	A	A->G	0.091	0.174	0.257	ENSDART00000092627	Exonic	3'UTR	NA
	adamtsl4	chr16	1346202	+	A	A->G	0.216	0.167	0.189	ENSDART00000092627	Exonic	3'UTR	NA
	adamtsl4	chr16	1346213	+	A	A->G	0.283	0.194	0.245	ENSDART00000092627	Exonic	3'UTR	NA
	adamtsl4	chr16	1346289	+	A	A->G	0.749	0.397	0.695	ENSDART00000092627	Exonic	3'UTR	NA
	adamtsl4	chr16	1346294	+	A	A->G	0.594	0.612	0.666	ENSDART00000092627	Exonic	3'UTR	NA
	adamtsl4	chr16	1346302	+	A	A->G	0.312	0.473	0.338	ENSDART00000092627	Exonic	3'UTR	NA
	adamtsl4	chr16	1346623	+	A	A->G	0.177	0.209	0.25	ENSDART00000092627	Exonic	3'UTR	NA
	adamtsl4	chr16	1346632	+	A	A->G	0.217	0.334	0.439	ENSDART00000092627	Exonic	3'UTR	NA
	adamtsl4	chr16	1346635	+	A	A->G	0.3	0.31	0.246	ENSDART00000092627	Exonic	3'UTR	NA
	adamtsl4	chr16	1346640	+	A	A->G	0.407	0.269	0.529	ENSDART00000092627	Exonic	3'UTR	NA
	adamtsl4	chr16	1346649	+	A	A->G	0.086	0.018	0.14	ENSDART00000092627	Exonic	3'UTR	NA
	adamtsl4	chr16	1346651	+	A	A->G	0.333	0.143	0.208	ENSDART00000092627	Exonic	3'UTR	NA
	adamtsl4	chr16	1346657	+	A	A->G	0.271	0.048	0.175	ENSDART00000092627	Exonic	3'UTR	NA
	adamtsl4	chr16	1346686	+	A	A->G	0.51	0.354	0.656	ENSDART00000092627	Exonic	3'UTR	NA
	adamtsl4	chr16	1346955	+	A	A->G	0.711	0.759	0.429	ENSDART00000092627	Exonic	3'UTR	NA
	adamtsl4	chr16	1346960	+	A	A->G	0.194	0.447	0.298	ENSDART00000092627	Exonic	3'UTR	NA
	adamtsl4	chr16	1346969	+	A	A->G	0.556	0.717	0.437	ENSDART00000092627	Exonic	3'UTR	NA
	adamtsl4	chr16	1346976	+	A	A->G	0.533	0.708	0.302	ENSDART00000092627	Exonic	3'UTR	NA
	adamtsl4	chr16	1346983	+	A	A->G	0.167	0.031	0.146	ENSDART00000092627	Exonic	3'UTR	NA
	adamtsl4	chr16	1346988	+	A	A->G	0.433	0.538	0.354	ENSDART00000092627	Exonic	3'UTR	NA
	adamtsl4	chr16	1346994	+	A	A->G	0.49	0.706	0.385	ENSDART00000092627	Exonic	3'UTR	NA
	adamtsl4	chr16	1346998	+	A	A->G	0.198	0.359	0.18	ENSDART00000092627	Exonic	3'UTR	NA
	adamtsl4	chr16	1347008	+	A	A->G	0.042	0.272	0.195	ENSDART00000092627	Exonic	3'UTR	NA
	adamtsl4	chr16	1347016	+	A	A->G	0.061	0.207	0.116	ENSDART00000092627	Exonic	3'UTR	NA
	adamtsl4	chr16	1347018	+	A	A->G	0.194	0.363	0.311	ENSDART00000092627	Exonic	3'UTR	NA
	adamtsl4	chr16	1348028	+	A	A->G	0.12	0.15	0.044	ENSDART00000092627	Exonic	3'UTR	NA
	adamtsl4	chr16	1348058	+	A	A->G	0.048	0.215	0.118	ENSDART00000092627	Exonic	3'UTR	NA
	adamtsl4	chr16	1348066	+	A	A->G	0.673	0.722	0.607	ENSDART00000092627	Exonic	3'UTR	NA
	adamtsl4	chr16	1348068	+	A	A->G	0.252	0.352	0.17	ENSDART00000092627	Exonic	3'UTR	NA
	adamtsl4	chr16	1348080	+	A	A->G	0.157	0.132	0.111	ENSDART00000092627	Exonic	3'UTR	NA
	adamtsl4	chr16	1348104	+	A	A->G	0.224	0.113	0.124	ENSDART00000092627	Exonic	3'UTR	NA
	adamtsl4	chr16	1348107	+	A	A->G	0.19	0.225	0.255	ENSDART00000092627	Exonic	3'UTR	NA
	cnih4	chr16	3078445	+	A	A->G	0.367	0.308	0.352	ENSDART00000126759	Exonic	3'UTR	NA
	cnih4	chr16	3078466	+	A	A->G	0.321	0.317	0.349	ENSDART00000126759	Exonic	3'UTR	NA
	cnih4	chr16	3078540	+	A	A->G	0.254	0.232	0.185	ENSDART00000126759	Exonic	3'UTR	NA
	cnih4	chr16	3078548	+	A	A->G	0.413	0.351	0.323	ENSDART00000126759	Exonic	3'UTR	NA
	cnih4	chr16	3078640	+	A	A->G	0.44	0.125	0.307	ENSDART00000126759	Exonic	3'UTR	NA
	soga3a	chr16	6483120	+	A	A->G	0.238	0.258	0.276	ENSDART00000145368	Intronic	Intron	NA
	soga3a	chr16	6483132	+	A	A->G	0.117	0.22	0.165	ENSDART00000145368	Intronic	Intron	NA
	soga3a	chr16	6483143	+	A	A->G	0.067	0.502	0.238	ENSDART00000145368	Intronic	Intron	NA
	soga3a	chr16	6483180	+	A	A->G	0.146	0.142	0.101	ENSDART00000145368	Intronic	Intron	NA
	soga3a	chr16	6483197	+	A	A->G	0.483	0.468	0.589	ENSDART00000145368	Intronic	Intron	NA
	soga3a	chr16	6483297	+	A	A->G	0.028	0.011	0.07	ENSDART00000145368	Intronic	Intron	NA
	soga3a	chr16	6483299	+	A	A->G	0.372	0.266	0.258	ENSDART00000145368	Intronic	Intron	NA
	soga3a	chr16	6483314	+	A	A->G	0.426	0.341	0.205	ENSDART00000145368	Intronic	Intron	NA
	soga3a	chr16	6483327	+	A	A->G	0.322	0.258	0.139	ENSDART00000145368	Intronic	Intron	NA
	bves	chr16	8898881	+	A	A->G	0.19	0.052	0.156	ENSDART00000081422	Exonic	3'UTR	NA
	bves	chr16	8899022	+	A	A->G	0.043	0.48	0.242	ENSDART00000081422	Exonic	3'UTR	NA
	bves	chr16	8899144	+	A	A->G	0.396	0.849	0.478	ENSDART00000081422	Exonic	3'UTR	NA
	si:ch73-22o12.1	chr16	12245425	+	A	A->G	0.277	0.305	0.308	ENSDART00000091241	Exonic	3'UTR	NA
	si:ch73-22o12.1	chr16	12245430	+	A	A->G	0.112	0.056	0.059	ENSDART00000091241	Exonic	3'UTR	NA
	si:ch73-22o12.1	chr16	12245435	+	A	A->G	0.366	0.358	0.236	ENSDART00000091241	Exonic	3'UTR	NA
	si:ch73-22o12.1	chr16	12245440	+	A	A->G	0.196	0.208	0.075	ENSDART00000091241	Exonic	3'UTR	NA
	si:ch73-22o12.1	chr16	12245441	+	A	A->G	0.26	0.343	0.169	ENSDART00000091241	Exonic	3'UTR	NA
	dedd1	chr16	12562196	+	A	A->G	0.178	0.232	0	ENSDART00000145839	Exonic	5'UTR	NA
	dedd1	chr16	12562232	+	A	A->G	0.03	0.288	0.113	ENSDART00000145839	Exonic	5'UTR	NA
	dedd1	chr16	12562315	+	A	A->G	0.042	0.137	0.091	ENSDART00000145839	Exonic	5'UTR	NA
	dedd1	chr16	12562322	+	A	A->G	0.118	0.297	0.171	ENSDART00000145839	Exonic	5'UTR	NA
	erfl3	chr16	12842716	+	A	A->G	0.169	0.184	0.175	ENSDART00000091183	Exonic	3'UTR	NA
	erfl3	chr16	12842722	+	A	A->G	0.214	0.358	0.358	ENSDART00000091183	Exonic	3'UTR	NA
	erfl3	chr16	12842746	+	A	A->G	0.336	0.397	0.364	ENSDART00000091183	Exonic	3'UTR	NA
	erfl3	chr16	12842752	+	A	A->G	0.296	0.26	0.27	ENSDART00000091183	Exonic	3'UTR	NA
	erfl3	chr16	12842768	+	A	A->G	0.19	0.309	0.25	ENSDART00000091183	Exonic	3'UTR	NA
	erfl3	chr16	12842802	+	A	A->G	0.245	0.067	0.242	ENSDART00000091183	Exonic	3'UTR	NA
	erfl3	chr16	12842809	+	A	A->G	0.167	0.088	0.221	ENSDART00000091183	Exonic	3'UTR	NA
	erfl3	chr16	12842816	+	A	A->G	0.299	0.428	0.236	ENSDART00000091183	Exonic	3'UTR	NA
	erfl3	chr16	12842818	+	A	A->G	0.328	0.407	0.323	ENSDART00000091183	Exonic	3'UTR	NA
	erfl3	chr16	12844215	+	A	A->G	0.172	0.037	0.192	ENSDART00000091183	Exonic	3'UTR	NA
	erfl3	chr16	12844219	+	A	A->G	0.3	0.184	0.254	ENSDART00000091183	Exonic	3'UTR	NA
	erfl3	chr16	12844310	+	A	A->G	0.247	0.102	0.073	ENSDART00000091183	Exonic	3'UTR	NA
	si:ch73-303g23.4	chr16	54901946	+	A	A->G	0.528	0.514	0.47	ENSDART00000148894	Exonic	3'UTR	NA
	si:ch73-303g23.4	chr16	54901959	+	A	A->G	0.168	0.252	0.172	ENSDART00000148894	Exonic	3'UTR	NA
	si:ch73-303g23.4	chr16	54901982	+	A	A->G	0.235	0.217	0.165	ENSDART00000148894	Exonic	3'UTR	NA
	cabz01088509.1	chr16	57993322	+	A	A->G	0.302	0.386	0.239	ENSDART00000128652	Exonic	3'UTR	NA
	cabz01088509.1	chr16	57993324	+	A	A->G	0.404	0.255	0.41	ENSDART00000128652	Exonic	3'UTR	NA
	cabz01088509.1	chr16	57993328	+	A	A->G	0.091	0.05	0.057	ENSDART00000128652	Exonic	3'UTR	NA
	cabz01088509.1	chr16	57993331	+	A	A->G	0.413	0.555	0.521	ENSDART00000128652	Exonic	3'UTR	NA
	cabz01088509.1	chr16	57993347	+	A	A->G	0.028	0.025	0.116	ENSDART00000128652	Exonic	3'UTR	NA
	adssl1	chr17	980424	+	A	A->G	0.187	0.199	0.144	ENSDART00000046077	Exonic	3'UTR	NA
	adssl1	chr17	980428	+	A	A->G	0.202	0.213	0.231	ENSDART00000046077	Exonic	3'UTR	NA
	adssl1	chr17	980431	+	A	A->G	0.499	0.559	0.393	ENSDART00000046077	Exonic	3'UTR	NA
	adssl1	chr17	980497	+	A	A->G	0.884	0.878	0.91	ENSDART00000046077	Exonic	3'UTR	NA
	adssl1	chr17	980533	+	A	A->G	0.172	0.114	0.172	ENSDART00000046077	Exonic	3'UTR	NA
	adssl1	chr17	980550	+	A	A->G	0.293	0.172	0.432	ENSDART00000046077	Exonic	3'UTR	NA
	adssl1	chr17	980567	+	A	A->G	0.303	0.156	0.277	ENSDART00000046077	Exonic	3'UTR	NA
	adssl1	chr17	980569	+	A	A->G	0.134	0.122	0.092	ENSDART00000046077	Exonic	3'UTR	NA
	adssl1	chr17	980590	+	A	A->G	0.182	0.326	0.142	ENSDART00000046077	Exonic	3'UTR	NA
	adssl1	chr17	980595	+	A	A->G	0.192	0.091	0.122	ENSDART00000046077	Exonic	3'UTR	NA
	adssl1	chr17	980646	+	A	A->G	0.093	0.222	0.101	ENSDART00000046077	Exonic	3'UTR	NA
	adssl1	chr17	980927	+	A	A->G	0.704	0.675	0.68	ENSDART00000046077	Exonic	3'UTR	NA
	adssl1	chr17	980942	+	A	A->G	0.644	0.498	0.587	ENSDART00000046077	Exonic	3'UTR	NA
	adssl1	chr17	980943	+	A	A->G	0.72	0.858	0.694	ENSDART00000046077	Exonic	3'UTR	NA
	adssl1	chr17	980979	+	A	A->G	0.206	0.358	0.278	ENSDART00000046077	Exonic	3'UTR	NA
	adssl1	chr17	981064	+	A	A->G	0.139	0.098	0.307	ENSDART00000046077	Exonic	3'UTR	NA
	adssl1	chr17	981073	+	A	A->G	0.815	0.717	0.675	ENSDART00000046077	Exonic	3'UTR	NA
	adssl1	chr17	981089	+	A	A->G	0.175	0.194	0.193	ENSDART00000046077	Exonic	3'UTR	NA
	adssl1	chr17	981091	+	A	A->G	0.177	0.103	0.138	ENSDART00000046077	Exonic	3'UTR	NA
	adssl1	chr17	981102	+	A	A->G	0.629	0.695	0.793	ENSDART00000046077	Exonic	3'UTR	NA
	adssl1	chr17	981109	+	A	A->G	0.197	0.284	0.26	ENSDART00000046077	Exonic	3'UTR	NA
	adssl1	chr17	981145	+	A	A->G	0.149	0.057	0.15	ENSDART00000046077	Exonic	3'UTR	NA
	adssl1	chr17	981191	+	A	A->G	0.798	0.734	0.842	ENSDART00000046077	Exonic	3'UTR	NA
	adssl1	chr17	981196	+	A	A->G	0.459	0.329	0.499	ENSDART00000046077	Exonic	3'UTR	NA
	adssl1	chr17	981202	+	A	A->G	0.444	0.483	0.469	ENSDART00000046077	Exonic	3'UTR	NA
	adssl1	chr17	981336	+	A	A->G	0.465	0.489	0.567	ENSDART00000046077	Exonic	3'UTR	NA
	adssl1	chr17	981341	+	A	A->G	0.068	0.129	0.216	ENSDART00000046077	Exonic	3'UTR	NA
	adssl1	chr17	981365	+	A	A->G	0.167	0.102	0.101	ENSDART00000046077	Exonic	3'UTR	NA
	adssl1	chr17	981366	+	A	A->G	0.181	0.187	0.145	ENSDART00000046077	Exonic	3'UTR	NA
	adssl1	chr17	981381	+	A	A->G	0.095	0.277	0.411	ENSDART00000046077	Exonic	3'UTR	NA
	adssl1	chr17	981393	+	A	A->G	0.071	0.177	0.182	ENSDART00000046077	Exonic	3'UTR	NA
	adssl1	chr17	981413	+	A	A->G	0.027	0.056	0.113	ENSDART00000046077	Exonic	3'UTR	NA
	foxo3a	chr17	6572415	+	A	A->G	0.556	0.408	0.667	ENSDART00000030773	Exonic	3'UTR	NA
	foxo3a	chr17	6572438	+	A	A->G	0.103	0.121	0.191	ENSDART00000030773	Exonic	3'UTR	NA
	foxo3a	chr17	6572463	+	A	A->G	0.285	0.248	0.42	ENSDART00000030773	Exonic	3'UTR	NA
	foxo3a	chr17	6572465	+	A	A->G	0.089	0.031	0.091	ENSDART00000030773	Exonic	3'UTR	NA
	si:ch211-195b21.5	chr17	23062367	+	A	A->G	0.8	0.503	0.611	ENSDART00000064993	Exonic	3'UTR	NA
	si:ch211-195b21.5	chr17	23062372	+	A	A->G	0.042	0.143	0.175	ENSDART00000064993	Exonic	3'UTR	NA
	si:ch211-195b21.5	chr17	23062383	+	A	A->G	0.653	0.712	0.737	ENSDART00000064993	Exonic	3'UTR	NA
	si:ch211-195b21.5	chr17	23062391	+	A	A->G	0.056	0.023	0.23	ENSDART00000064993	Exonic	3'UTR	NA
	si:ch211-195b21.5	chr17	23062438	+	A	A->G	0.694	0.649	0.551	ENSDART00000064993	Exonic	3'UTR	NA
	si:ch211-195b21.5	chr17	23062449	+	A	A->G	0.205	0.235	0.115	ENSDART00000064993	Exonic	3'UTR	NA
	si:ch211-195b21.5	chr17	23062470	+	A	A->G	0.131	0.104	0.137	ENSDART00000064993	Exonic	3'UTR	NA
	si:ch211-195b21.5	chr17	23062471	+	A	A->G	0.444	0.151	0.184	ENSDART00000064993	Exonic	3'UTR	NA
	pank1a	chr17	23405118	+	A	A->G	0.167	0.315	0.316	ENSDART00000104724	Exonic	3'UTR	NA
	pank1a	chr17	23405193	+	A	A->G	0.13	0.148	0.171	ENSDART00000104724	Exonic	3'UTR	NA
	pank1a	chr17	23405198	+	A	A->G	0.301	0.276	0.134	ENSDART00000104724	Exonic	3'UTR	NA
	slc4a1ap	chr17	41061763	+	A	A->G	0.504	0.751	0.833	ENSDART00000046003	Exonic	3'UTR	NA
	slc4a1ap	chr17	41061781	+	A	A->G	0.037	0.369	0.427	ENSDART00000046003	Exonic	3'UTR	NA
	capn3a	chr17	45513557	+	A	A->G	0.425	0.763	0.398	ENSDART00000148667	Exonic	3'UTR	NA
	capn3a	chr17	45513559	+	A	A->G	0.429	0.763	0.398	ENSDART00000148667	Exonic	3'UTR	NA
	capn3a	chr17	45513577	+	A	A->G	0.451	0.739	0.446	ENSDART00000148667	Exonic	3'UTR	NA
	fermt2	chr17	51322197	+	A	A->G	0.308	0.372	0.364	ENSDART00000085996	Exonic	3'UTR	NA
	fermt2	chr17	51322202	+	A	A->G	0.187	0.173	0.203	ENSDART00000085996	Exonic	3'UTR	NA
	fermt2	chr17	51322207	+	A	A->G	0.179	0.174	0.185	ENSDART00000085996	Exonic	3'UTR	NA
	fermt2	chr17	51322212	+	A	A->G	0.108	0.08	0.041	ENSDART00000085996	Exonic	3'UTR	NA
	fermt2	chr17	51322217	+	A	A->G	0.095	0.069	0.103	ENSDART00000085996	Exonic	3'UTR	NA
	fermt2	chr17	51322222	+	A	A->G	0.124	0.07	0.188	ENSDART00000085996	Exonic	3'UTR	NA
	fermt2	chr17	51322225	+	A	A->G	0.771	0.692	0.635	ENSDART00000085996	Exonic	3'UTR	NA
	fermt2	chr17	51322230	+	A	A->G	0.062	0.107	0.12	ENSDART00000085996	Exonic	3'UTR	NA
	fermt2	chr17	51322389	+	A	A->G	0.401	0.422	0.422	ENSDART00000085996	Exonic	3'UTR	NA
	fermt2	chr17	51322398	+	A	A->G	0.201	0.137	0.132	ENSDART00000085996	Exonic	3'UTR	NA
	fermt2	chr17	51322402	+	A	A->G	0.498	0.636	0.567	ENSDART00000085996	Exonic	3'UTR	NA
	fermt2	chr17	51322405	+	A	A->G	0.287	0.448	0.406	ENSDART00000085996	Exonic	3'UTR	NA
	fermt2	chr17	51322413	+	A	A->G	0.09	0.178	0.117	ENSDART00000085996	Exonic	3'UTR	NA
	fermt2	chr17	51322415	+	A	A->G	0.139	0.202	0.151	ENSDART00000085996	Exonic	3'UTR	NA
	fermt2	chr17	51322420	+	A	A->G	0.073	0.175	0.135	ENSDART00000085996	Exonic	3'UTR	NA
	fermt2	chr17	51322430	+	A	A->G	0.013	0.306	0.135	ENSDART00000085996	Exonic	3'UTR	NA
	fermt2	chr17	51322446	+	A	A->G	0.355	0.42	0.256	ENSDART00000085996	Exonic	3'UTR	NA
	fermt2	chr17	51322448	+	A	A->G	0.326	0.357	0.339	ENSDART00000085996	Exonic	3'UTR	NA
	fermt2	chr17	51322453	+	A	A->G	0.208	0.402	0.268	ENSDART00000085996	Exonic	3'UTR	NA
	fermt2	chr17	51322476	+	A	A->G	0.368	0.517	0.507	ENSDART00000085996	Exonic	3'UTR	NA
	fermt2	chr17	51322477	+	A	A->G	1	0.912	0.864	ENSDART00000085996	Exonic	3'UTR	NA
	fermt2	chr17	51322486	+	A	A->G	0.118	0.164	0.137	ENSDART00000085996	Exonic	3'UTR	NA
	fermt2	chr17	51322492	+	A	A->G	0.281	0.3	0.288	ENSDART00000085996	Exonic	3'UTR	NA
	fermt2	chr17	51322502	+	A	A->G	0.399	0.399	0.188	ENSDART00000085996	Exonic	3'UTR	NA
	fermt2	chr17	51322511	+	A	A->G	0.572	0.724	0.577	ENSDART00000085996	Exonic	3'UTR	NA
	fermt2	chr17	51322521	+	A	A->G	0.107	0.115	0.083	ENSDART00000085996	Exonic	3'UTR	NA
	fermt2	chr17	51322535	+	A	A->G	0.93	0.95	0.941	ENSDART00000085996	Exonic	3'UTR	NA
	fermt2	chr17	51322539	+	A	A->G	0.32	0.213	0.121	ENSDART00000085996	Exonic	3'UTR	NA
	fermt2	chr17	51323235	+	A	A->G	0.488	0.532	0.47	ENSDART00000085996	Exonic	3'UTR	NA
	fermt2	chr17	51323242	+	A	A->G	0.404	0.358	0.398	ENSDART00000085996	Exonic	3'UTR	NA
	fermt2	chr17	51323245	+	A	A->G	0.044	0.131	0.162	ENSDART00000085996	Exonic	3'UTR	NA
	fermt2	chr17	51323247	+	A	A->G	0.549	0.399	0.335	ENSDART00000085996	Exonic	3'UTR	NA
	fermt2	chr17	51323321	+	A	A->G	0.02	0.076	0.114	ENSDART00000085996	Exonic	3'UTR	NA
	fermt2	chr17	51323331	+	A	A->G	0.42	0.425	0.518	ENSDART00000085996	Exonic	3'UTR	NA
	fermt2	chr17	51323344	+	A	A->G	0.164	0.169	0.216	ENSDART00000085996	Exonic	3'UTR	NA
	fermt2	chr17	51323358	+	A	A->G	0.355	0.337	0.343	ENSDART00000085996	Exonic	3'UTR	NA
	fermt2	chr17	51323458	+	A	A->G	0.594	0.668	0.561	ENSDART00000085996	Exonic	3'UTR	NA
	fermt2	chr17	51323459	+	A	A->G	0.378	0.52	0.413	ENSDART00000085996	Exonic	3'UTR	NA
	fermt2	chr17	51323473	+	A	A->G	0.61	0.623	0.602	ENSDART00000085996	Exonic	3'UTR	NA
	fermt2	chr17	51323474	+	A	A->G	0.359	0.291	0.459	ENSDART00000085996	Exonic	3'UTR	NA
	fermt2	chr17	51323503	+	A	A->G	0.188	0.131	0.141	ENSDART00000085996	Exonic	3'UTR	NA
	fermt2	chr17	51323508	+	A	A->G	0.195	0.25	0.199	ENSDART00000085996	Exonic	3'UTR	NA
	fermt2	chr17	51323510	+	A	A->G	0.384	0.273	0.275	ENSDART00000085996	Exonic	3'UTR	NA
	fermt2	chr17	51323511	+	A	A->G	0.207	0.281	0.199	ENSDART00000085996	Exonic	3'UTR	NA
	fermt2	chr17	51323519	+	A	A->G	0.086	0.168	0.111	ENSDART00000085996	Exonic	3'UTR	NA
	fermt2	chr17	51323525	+	A	A->G	0.839	0.803	0.801	ENSDART00000085996	Exonic	3'UTR	NA
	fermt2	chr17	51323528	+	A	A->G	0.937	0.932	0.956	ENSDART00000085996	Exonic	3'UTR	NA
	fermt2	chr17	51323539	+	A	A->G	0.38	0.331	0.336	ENSDART00000085996	Exonic	3'UTR	NA
	fermt2	chr17	51323541	+	A	A->G	0.132	0.098	0.144	ENSDART00000085996	Exonic	3'UTR	NA
	fermt2	chr17	51323558	+	A	A->G	0.119	0.155	0.089	ENSDART00000085996	Exonic	3'UTR	NA
	fermt2	chr17	51323561	+	A	A->G	0.485	0.576	0.367	ENSDART00000085996	Exonic	3'UTR	NA
	fermt2	chr17	51323566	+	A	A->G	0.233	0.254	0.187	ENSDART00000085996	Exonic	3'UTR	NA
	fermt2	chr17	51323567	+	A	A->G	0.17	0.336	0.236	ENSDART00000085996	Exonic	3'UTR	NA
	fermt2	chr17	51323570	+	A	A->G	0.494	0.651	0.486	ENSDART00000085996	Exonic	3'UTR	NA
	fermt2	chr17	51323578	+	A	A->G	0.488	0.526	0.416	ENSDART00000085996	Exonic	3'UTR	NA
	fermt2	chr17	51323579	+	A	A->G	0.165	0.191	0.2	ENSDART00000085996	Exonic	3'UTR	NA
	fermt2	chr17	51323580	+	A	A->G	0.323	0.299	0.338	ENSDART00000085996	Exonic	3'UTR	NA
	fermt2	chr17	51323592	+	A	A->G	0.233	0.33	0.3	ENSDART00000085996	Exonic	3'UTR	NA
	fermt2	chr17	51323834	+	A	A->G	0.602	0.566	0.622	ENSDART00000085996	Exonic	3'UTR	NA
	fermt2	chr17	51323853	+	A	A->G	0.269	0.384	0.308	ENSDART00000085996	Exonic	3'UTR	NA
	fermt2	chr17	51323869	+	A	A->G	0.83	0.882	0.922	ENSDART00000085996	Exonic	3'UTR	NA
	fermt2	chr17	51323878	+	A	A->G	0.267	0.245	0.217	ENSDART00000085996	Exonic	3'UTR	NA
	fermt2	chr17	51323879	+	A	A->G	0.75	0.712	0.699	ENSDART00000085996	Exonic	3'UTR	NA
	fermt2	chr17	51323881	+	A	A->G	0.162	0.155	0.204	ENSDART00000085996	Exonic	3'UTR	NA
	fermt2	chr17	51323903	+	A	A->G	0.116	0.166	0.119	ENSDART00000085996	Exonic	3'UTR	NA
	fermt2	chr17	51323916	+	A	A->G	0.346	0.386	0.371	ENSDART00000085996	Exonic	3'UTR	NA
	fermt2	chr17	51323922	+	A	A->G	0.185	0.275	0.178	ENSDART00000085996	Exonic	3'UTR	NA
	fermt2	chr17	51323953	+	A	A->G	0.202	0.216	0.234	ENSDART00000085996	Exonic	3'UTR	NA
	fermt2	chr17	51323954	+	A	A->G	0.272	0.36	0.294	ENSDART00000085996	Exonic	3'UTR	NA
	fermt2	chr17	51323968	+	A	A->G	0.663	0.631	0.737	ENSDART00000085996	Exonic	3'UTR	NA
	fermt2	chr17	51323969	+	A	A->G	0.413	0.393	0.463	ENSDART00000085996	Exonic	3'UTR	NA
	fermt2	chr17	51324110	+	A	A->G	0.191	0.203	0.175	ENSDART00000085996	Exonic	3'UTR	NA
	fermt2	chr17	51324111	+	A	A->G	0.201	0.201	0.186	ENSDART00000085996	Exonic	3'UTR	NA
	fermt2	chr17	51324118	+	A	A->G	0.179	0.178	0.155	ENSDART00000085996	Exonic	3'UTR	NA
	fermt2	chr17	51324124	+	A	A->G	0.05	0.115	0.14	ENSDART00000085996	Exonic	3'UTR	NA
	fermt2	chr17	51324129	+	A	A->G	0.132	0.212	0.21	ENSDART00000085996	Exonic	3'UTR	NA
	fermt2	chr17	51324132	+	A	A->G	0.245	0.253	0.16	ENSDART00000085996	Exonic	3'UTR	NA
	capn5a	chr18	2549365	+	A	A->G	0.033	0.196	0.067	ENSDART00000110484	Exonic	3'UTR	NA
	capn5a	chr18	2549400	+	A	A->G	0.382	0.193	0.277	ENSDART00000110484	Exonic	3'UTR	NA
	capn5a	chr18	2549401	+	A	A->G	0.501	0.439	0.388	ENSDART00000110484	Exonic	3'UTR	NA
	capn5a	chr18	2549404	+	A	A->G	0.234	0.267	0.216	ENSDART00000110484	Exonic	3'UTR	NA
	capn5a	chr18	2549554	+	A	A->G	0.163	0.072	0.042	ENSDART00000110484	Exonic	3'UTR	NA
	capn5a	chr18	2549569	+	A	A->G	0.451	0.334	0.357	ENSDART00000110484	Exonic	3'UTR	NA
	capn5a	chr18	2549575	+	A	A->G	0.25	0.374	0.195	ENSDART00000110484	Exonic	3'UTR	NA
	eea1	chr18	15563903	+	A	A->G	0.101	0.179	0.029	ENSDART00000091349	Intronic	Intron	NA
	eea1	chr18	15563913	+	A	A->G	0.017	0.159	0.058	ENSDART00000091349	Intronic	Intron	NA
	eea1	chr18	15563954	+	A	A->G	0.644	0.704	0.399	ENSDART00000091349	Intronic	Intron	NA
	eea1	chr18	15563959	+	A	A->G	0.499	0.407	0.488	ENSDART00000091349	Intronic	Intron	NA
	eea1	chr18	15563964	+	A	A->G	0.326	0.448	0.615	ENSDART00000091349	Intronic	Intron	NA
	eea1	chr18	15563970	+	A	A->G	0.3	0.414	0.429	ENSDART00000091349	Intronic	Intron	NA
	eea1	chr18	15563974	+	A	A->G	0.125	0.139	0.022	ENSDART00000091349	Intronic	Intron	NA
	eea1	chr18	15564121	+	A	A->G	0.557	0.605	0.517	ENSDART00000091349	Intronic	Intron	NA
	eea1	chr18	15564162	+	A	A->G	0.473	0.315	0.247	ENSDART00000091349	Intronic	Intron	NA
	eea1	chr18	15564175	+	A	A->G	0.646	0.735	0.539	ENSDART00000091349	Intronic	Intron	NA
	eea1	chr18	15564201	+	A	A->G	0.123	0.071	0.096	ENSDART00000091349	Intronic	Intron	NA
	eea1	chr18	15564277	+	A	A->G	0.199	0.138	0.338	ENSDART00000091349	Intronic	Intron	NA
	eea1	chr18	15564286	+	A	A->G	0.302	0.477	0.516	ENSDART00000091349	Intronic	Intron	NA
	eea1	chr18	15564294	+	A	A->G	0.504	0.302	0.37	ENSDART00000091349	Intronic	Intron	NA
	eea1	chr18	15564474	+	A	A->G	0.163	0.222	0.162	ENSDART00000091349	Intronic	Intron	NA
	eea1	chr18	15564481	+	A	A->G	0.354	0.083	0.376	ENSDART00000091349	Intronic	Intron	NA
	eea1	chr18	15564491	+	A	A->G	0.186	0.153	0.088	ENSDART00000091349	Intronic	Intron	NA
	eea1	chr18	15564517	+	A	A->G	0.27	0.087	0.054	ENSDART00000091349	Intronic	Intron	NA
	cd82b	chr18	27573431	+	A	A->G	0.564	0.452	0.612	ENSDART00000147886	Exonic	3'UTR	NA
	cd82b	chr18	27573443	+	A	A->G	0.141	0.14	0.18	ENSDART00000147886	Exonic	3'UTR	NA
	cd82b	chr18	27573448	+	A	A->G	0.151	0.135	0.199	ENSDART00000147886	Exonic	3'UTR	NA
	cd82b	chr18	27573453	+	A	A->G	0.061	0.114	0.113	ENSDART00000147886	Exonic	3'UTR	NA
	cd82b	chr18	27573458	+	A	A->G	0.088	0.099	0.101	ENSDART00000147886	Exonic	3'UTR	NA
	cd82b	chr18	27573471	+	A	A->G	0.428	0.464	0.643	ENSDART00000147886	Exonic	3'UTR	NA
	cd82b	chr18	27573476	+	A	A->G	0.329	0.429	0.41	ENSDART00000147886	Exonic	3'UTR	NA
	cd82b	chr18	27573809	+	A	A->G	0.093	0.096	0.091	ENSDART00000147886	Exonic	3'UTR	NA
	cd82b	chr18	27573817	+	A	A->G	0.555	0.282	0.384	ENSDART00000147886	Exonic	3'UTR	NA
	cd82b	chr18	27573818	+	A	A->G	0.036	0.145	0.18	ENSDART00000147886	Exonic	3'UTR	NA
	cd82b	chr18	27573823	+	A	A->G	0.049	0.119	0.09	ENSDART00000147886	Exonic	3'UTR	NA
	cd82b	chr18	27573824	+	A	A->G	0.167	0.254	0.191	ENSDART00000147886	Exonic	3'UTR	NA
	cd82b	chr18	27573827	+	A	A->G	0.504	0.599	0.472	ENSDART00000147886	Exonic	3'UTR	NA
	cd82b	chr18	27573828	+	A	A->G	0.405	0.41	0.349	ENSDART00000147886	Exonic	3'UTR	NA
	cd82b	chr18	27573835	+	A	A->G	0.16	0.207	0.199	ENSDART00000147886	Exonic	3'UTR	NA
	cd82b	chr18	27573850	+	A	A->G	0.126	0.121	0.073	ENSDART00000147886	Exonic	3'UTR	NA
	cd82b	chr18	27573851	+	A	A->G	0.08	0.189	0.182	ENSDART00000147886	Exonic	3'UTR	NA
	cd82b	chr18	27573853	+	A	A->G	0.26	0.343	0.221	ENSDART00000147886	Exonic	3'UTR	NA
	cd82b	chr18	27573862	+	A	A->G	0.185	0.152	0.164	ENSDART00000147886	Exonic	3'UTR	NA
	prrg4	chr18	44088128	+	A	A->G	0.558	0.607	0.794	ENSDART00000151351	Exonic	3'UTR	NA
	prrg4	chr18	44088129	+	A	A->G	0.897	0.818	0.941	ENSDART00000151351	Exonic	3'UTR	NA
	prrg4	chr18	44088148	+	A	A->G	0.833	0.649	0.433	ENSDART00000151351	Exonic	3'UTR	NA
	prrg4	chr18	44088156	+	A	A->G	0.767	1	0.809	ENSDART00000151351	Exonic	3'UTR	NA
	dvl3 (1 of 2)	chr18	44368709	+	A	A->G	0.103	0	0.3	ENSDART00000007181	Exonic	3'UTR	NA
	dvl3 (1 of 2)	chr18	44368774	+	A	A->G	0.051	0.306	0.123	ENSDART00000007181	Exonic	3'UTR	NA
	dvl3 (1 of 2)	chr18	44368785	+	A	A->G	0.139	0.257	0.301	ENSDART00000007181	Exonic	3'UTR	NA
	dvl3 (1 of 2)	chr18	44368792	+	A	A->G	0.067	0.472	0.584	ENSDART00000007181	Exonic	3'UTR	NA
	dvl3 (1 of 2)	chr18	44368793	+	A	A->G	0.4	0.458	0.334	ENSDART00000007181	Exonic	3'UTR	NA
	dvl3 (1 of 2)	chr18	44368800	+	A	A->G	0.436	0.521	0.382	ENSDART00000007181	Exonic	3'UTR	NA
	dvl3 (1 of 2)	chr18	44368801	+	A	A->G	0.385	0.328	0.354	ENSDART00000007181	Exonic	3'UTR	NA
	dvl3 (1 of 2)	chr18	44368811	+	A	A->G	0.226	0.447	0.491	ENSDART00000007181	Exonic	3'UTR	NA
	dvl3 (1 of 2)	chr18	44368828	+	A	A->G	0.236	0.136	0.328	ENSDART00000007181	Exonic	3'UTR	NA
	akap9	chr19	539508	+	A	A->G	0.394	0.306	0.281	ENSDART00000110495	Exonic	CDS	[K/E]
	akap9	chr19	539589	+	A	A->G	0.368	0.204	0.274	ENSDART00000110495	Exonic	CDS	[K/E]
	akap9	chr19	539676	+	A	A->G	0.47	0.336	0.287	ENSDART00000110495	Exonic	CDS	[N/D]
	akap9	chr19	539716	+	A	A->G	0.433	0.323	0.22	ENSDART00000110495	Exonic	CDS	[N/S]
	sp4	chr19	2984949	+	A	A->G	0.356	0.251	0.204	ENSDART00000097528	Exonic	3'UTR	NA
	sp4	chr19	2984971	+	A	A->G	0.186	0.048	0.116	ENSDART00000097528	Exonic	3'UTR	NA
	sp4	chr19	2984997	+	A	A->G	0.091	0.118	0.061	ENSDART00000097528	Exonic	3'UTR	NA
	sp4	chr19	2984999	+	A	A->G	0.194	0.17	0.124	ENSDART00000097528	Exonic	3'UTR	NA
	sp4	chr19	2985011	+	A	A->G	0.461	0.44	0.268	ENSDART00000097528	Exonic	3'UTR	NA
	sp4	chr19	2985012	+	A	A->G	0.578	0.544	0.559	ENSDART00000097528	Exonic	3'UTR	NA
	sp4	chr19	2985013	+	A	A->G	0.177	0.122	0.065	ENSDART00000097528	Exonic	3'UTR	NA
	sp4	chr19	2985019	+	A	A->G	0.167	0.162	0.131	ENSDART00000097528	Exonic	3'UTR	NA
	sp4	chr19	2985025	+	A	A->G	0.45	0.294	0.254	ENSDART00000097528	Exonic	3'UTR	NA
	sp4	chr19	2985034	+	A	A->G	0.591	0.591	0.568	ENSDART00000097528	Exonic	3'UTR	NA
	sp4	chr19	2985040	+	A	A->G	0.643	0.686	0.638	ENSDART00000097528	Exonic	3'UTR	NA
	sp4	chr19	2985042	+	A	A->G	0.258	0.455	0.286	ENSDART00000097528	Exonic	3'UTR	NA
	sp4	chr19	2985056	+	A	A->G	0.468	0.496	0.387	ENSDART00000097528	Exonic	3'UTR	NA
	sp4	chr19	2985061	+	A	A->G	0.699	0.66	0.558	ENSDART00000097528	Exonic	3'UTR	NA
	sp4	chr19	2985070	+	A	A->G	0.507	0.624	0.537	ENSDART00000097528	Exonic	3'UTR	NA
	sp4	chr19	2985075	+	A	A->G	0.07	0.156	0.103	ENSDART00000097528	Exonic	3'UTR	NA
	sp4	chr19	2985077	+	A	A->G	0.513	0.611	0.448	ENSDART00000097528	Exonic	3'UTR	NA
	sp4	chr19	2985084	+	A	A->G	0.284	0.283	0.216	ENSDART00000097528	Exonic	3'UTR	NA
	sp4	chr19	2985089	+	A	A->G	0.314	0.19	0.217	ENSDART00000097528	Exonic	3'UTR	NA
	sp4	chr19	2985092	+	A	A->G	0.326	0.244	0.166	ENSDART00000097528	Exonic	3'UTR	NA
	sp4	chr19	2985094	+	A	A->G	0.169	0.221	0.195	ENSDART00000097528	Exonic	3'UTR	NA
	sp4	chr19	2985105	+	A	A->G	0.089	0.034	0.04	ENSDART00000097528	Exonic	3'UTR	NA
	sp4	chr19	2985171	+	A	A->G	0.079	0.084	0.14	ENSDART00000097528	Exonic	3'UTR	NA
	sp4	chr19	2985174	+	A	A->G	0.252	0.128	0.213	ENSDART00000097528	Exonic	3'UTR	NA
	sp4	chr19	2985175	+	A	A->G	0.146	0.077	0.171	ENSDART00000097528	Exonic	3'UTR	NA
	sp4	chr19	2985178	+	A	A->G	0.144	0.197	0.186	ENSDART00000097528	Exonic	3'UTR	NA
	sp4	chr19	2985182	+	A	A->G	0.19	0.105	0.146	ENSDART00000097528	Exonic	3'UTR	NA
	sp4	chr19	2985187	+	A	A->G	0.143	0.052	0.09	ENSDART00000097528	Exonic	3'UTR	NA
	sp4	chr19	2985200	+	A	A->G	0.12	0.079	0.147	ENSDART00000097528	Exonic	3'UTR	NA
	sp4	chr19	2985204	+	A	A->G	0.203	0.121	0.169	ENSDART00000097528	Exonic	3'UTR	NA
	sp4	chr19	2985431	+	A	A->G	0.126	0.112	0.048	ENSDART00000097528	Exonic	3'UTR	NA
	sp4	chr19	2985432	+	A	A->G	0.748	0.462	0.755	ENSDART00000097528	Exonic	3'UTR	NA
	sp4	chr19	2985436	+	A	A->G	0.052	0.092	0.019	ENSDART00000097528	Exonic	3'UTR	NA
	sp4	chr19	2985449	+	A	A->G	0.119	0.096	0.109	ENSDART00000097528	Exonic	3'UTR	NA
	sp4	chr19	2985455	+	A	A->G	0.349	0.477	0.425	ENSDART00000097528	Exonic	3'UTR	NA
	sp4	chr19	2985501	+	A	A->G	0.738	0.742	0.686	ENSDART00000097528	Exonic	3'UTR	NA
	sp4	chr19	2985514	+	A	A->G	0.361	0.141	0.221	ENSDART00000097528	Exonic	3'UTR	NA
	sp4	chr19	2985520	+	A	A->G	0.944	0.859	0.839	ENSDART00000097528	Exonic	3'UTR	NA
	sp4	chr19	2985527	+	A	A->G	0.329	0.148	0.19	ENSDART00000097528	Exonic	3'UTR	NA
	sp4	chr19	2985530	+	A	A->G	0.838	0.671	0.624	ENSDART00000097528	Exonic	3'UTR	NA
	sp4	chr19	2985532	+	A	A->G	0.624	0.477	0.353	ENSDART00000097528	Exonic	3'UTR	NA
	sp4	chr19	2985544	+	A	A->G	0.433	0.537	0.649	ENSDART00000097528	Exonic	3'UTR	NA
	sp4	chr19	2985547	+	A	A->G	0.467	0.47	0.51	ENSDART00000097528	Exonic	3'UTR	NA
	sp4	chr19	2985549	+	A	A->G	0.321	0.098	0.208	ENSDART00000097528	Exonic	3'UTR	NA
	sp4	chr19	2985551	+	A	A->G	0.555	0.604	0.524	ENSDART00000097528	Exonic	3'UTR	NA
	sp4	chr19	2985560	+	A	A->G	0.092	0.396	0.242	ENSDART00000097528	Exonic	3'UTR	NA
	sp4	chr19	2985571	+	A	A->G	0.489	0.207	0.368	ENSDART00000097528	Exonic	3'UTR	NA
	sp4	chr19	2985582	+	A	A->G	0.9	0.695	0.725	ENSDART00000097528	Exonic	3'UTR	NA
	sp4	chr19	2985587	+	A	A->G	0.506	0.609	0.601	ENSDART00000097528	Exonic	3'UTR	NA
	sp4	chr19	2985599	+	A	A->G	0.204	0.166	0.178	ENSDART00000097528	Exonic	3'UTR	NA
	sp4	chr19	2985600	+	A	A->G	0.124	0.109	0.023	ENSDART00000097528	Exonic	3'UTR	NA
	sp4	chr19	2985602	+	A	A->G	0.396	0.415	0.348	ENSDART00000097528	Exonic	3'UTR	NA
	sp4	chr19	2985610	+	A	A->G	0.322	0.404	0.475	ENSDART00000097528	Exonic	3'UTR	NA
	sp4	chr19	2985646	+	A	A->G	0.186	0.192	0.064	ENSDART00000097528	Exonic	3'UTR	NA
	sp4	chr19	2985729	+	A	A->G	0.237	0.098	0.206	ENSDART00000097528	Exonic	3'UTR	NA
	prcc	chr19	8136187	+	A	A->G	0.185	0.158	0.097	ENSDART00000092265	Exonic	3'UTR	NA
	prcc	chr19	8136189	+	A	A->G	0.135	0.138	0.071	ENSDART00000092265	Exonic	3'UTR	NA
	prcc	chr19	8136205	+	A	A->G	0.183	0.082	0.12	ENSDART00000092265	Exonic	3'UTR	NA
	prcc	chr19	8136216	+	A	A->G	0.289	0.121	0.075	ENSDART00000092265	Exonic	3'UTR	NA
	prcc	chr19	8136222	+	A	A->G	0.175	0.238	0.231	ENSDART00000092265	Exonic	3'UTR	NA
	prcc	chr19	8136223	+	A	A->G	0.551	0.47	0.442	ENSDART00000092265	Exonic	3'UTR	NA
	prcc	chr19	8136228	+	A	A->G	0.381	0.226	0.411	ENSDART00000092265	Exonic	3'UTR	NA
	prcc	chr19	8136229	+	A	A->G	0.21	0.23	0.242	ENSDART00000092265	Exonic	3'UTR	NA
	prcc	chr19	8136248	+	A	A->G	0.381	0.37	0.466	ENSDART00000092265	Exonic	3'UTR	NA
	prcc	chr19	8136249	+	A	A->G	0.549	0.535	0.408	ENSDART00000092265	Exonic	3'UTR	NA
	prcc	chr19	8136254	+	A	A->G	0.336	0.435	0.478	ENSDART00000092265	Exonic	3'UTR	NA
	prcc	chr19	8136267	+	A	A->G	0.208	0.228	0.229	ENSDART00000092265	Exonic	3'UTR	NA
	prcc	chr19	8136274	+	A	A->G	0.764	0.787	0.757	ENSDART00000092265	Exonic	3'UTR	NA
	prcc	chr19	8136281	+	A	A->G	0.825	0.724	0.776	ENSDART00000092265	Exonic	3'UTR	NA
	prcc	chr19	8136300	+	A	A->G	0.304	0.284	0.31	ENSDART00000092265	Exonic	3'UTR	NA
	prcc	chr19	8136415	+	A	A->G	0.167	0.975	0.714	ENSDART00000092265	Exonic	3'UTR	NA
	prcc	chr19	8136436	+	A	A->G	0.164	0.127	0.147	ENSDART00000092265	Exonic	3'UTR	NA
	prcc	chr19	8136441	+	A	A->G	0.572	0.591	0.607	ENSDART00000092265	Exonic	3'UTR	NA
	prcc	chr19	8136448	+	A	A->G	0.151	0.192	0.081	ENSDART00000092265	Exonic	3'UTR	NA
	prcc	chr19	8136449	+	A	A->G	0.181	0.103	0.241	ENSDART00000092265	Exonic	3'UTR	NA
	prcc	chr19	8136452	+	A	A->G	0.102	0.096	0.105	ENSDART00000092265	Exonic	3'UTR	NA
	prcc	chr19	8136877	+	A	A->G	0.762	0.763	0.828	ENSDART00000092265	Exonic	3'UTR	NA
	prcc	chr19	8136880	+	A	A->G	0.714	0.732	0.807	ENSDART00000092265	Exonic	3'UTR	NA
	prcc	chr19	8136984	+	A	A->G	0.476	0.708	0.653	ENSDART00000092265	Exonic	3'UTR	NA
	prcc	chr19	8137080	+	A	A->G	0.111	0.05	0.175	ENSDART00000092265	Exonic	3'UTR	NA
	prcc	chr19	8137108	+	A	A->G	0.381	0.431	0.445	ENSDART00000092265	Exonic	3'UTR	NA
	prcc	chr19	8137142	+	A	A->G	0.381	0.44	0.15	ENSDART00000092265	Exonic	3'UTR	NA
	prcc	chr19	8137297	+	A	A->G	0.278	0.75	0.708	ENSDART00000092265	Exonic	3'UTR	NA
	prcc	chr19	8137314	+	A	A->G	0.222	0.2	0.19	ENSDART00000092265	Exonic	3'UTR	NA
	prcc	chr19	8137355	+	A	A->G	0.133	0.135	0.25	ENSDART00000092265	Exonic	3'UTR	NA
	crabp2b	chr19	9599853	+	A	A->G	0.074	0.048	0.034	ENSDART00000039597	Exonic	3'UTR	NA
	crabp2b	chr19	9599864	+	A	A->G	0.155	0.077	0.066	ENSDART00000039597	Exonic	3'UTR	NA
	crabp2b	chr19	9599934	+	A	A->G	0.309	0.309	0.429	ENSDART00000039597	Exonic	3'UTR	NA
	crabp2b	chr19	9599946	+	A	A->G	0.232	0.198	0.248	ENSDART00000039597	Exonic	3'UTR	NA
	crabp2b	chr19	9599950	+	A	A->G	0.147	0.115	0.141	ENSDART00000039597	Exonic	3'UTR	NA
	crabp2b	chr19	9599975	+	A	A->G	0.116	0.106	0.126	ENSDART00000039597	Exonic	3'UTR	NA
	crabp2b	chr19	9600717	+	A	A->G	0.324	0.145	0.127	ENSDART00000039597	Exonic	3'UTR	NA
	crabp2b	chr19	9600721	+	A	A->G	0.552	0.4	0.481	ENSDART00000039597	Exonic	3'UTR	NA
	crabp2b	chr19	9600727	+	A	A->G	0.197	0.083	0.189	ENSDART00000039597	Exonic	3'UTR	NA
	crabp2b	chr19	9600731	+	A	A->G	0.307	0.195	0.233	ENSDART00000039597	Exonic	3'UTR	NA
	crabp2b	chr19	9600846	+	A	A->G	0.233	0.146	0.082	ENSDART00000039597	Exonic	3'UTR	NA
	kmt2ba	chr19	9888494	+	A	A->G	0.17	0.172	0.113	ENSDART00000091588	Exonic	CDS	[I/V]
	kmt2ba	chr19	9888563	+	A	A->G	0.107	0.154	0.117	ENSDART00000091588	Exonic	CDS	[I/V]
	kmt2ba	chr19	9888612	+	A	A->G	0.214	0.147	0.132	ENSDART00000091588	Exonic	CDS	[D/G]
	seh1l	chr19	13050524	+	A	A->G	0.415	0.546	0.382	ENSDART00000052238	Exonic	3'UTR	NA
	seh1l	chr19	13050580	+	A	A->G	0.018	0.02	0.15	ENSDART00000052238	Exonic	3'UTR	NA
	seh1l	chr19	13050760	+	A	A->G	0.456	0.511	0.398	ENSDART00000052238	Exonic	3'UTR	NA
	seh1l	chr19	13050772	+	A	A->G	0.504	0.5	0.413	ENSDART00000052238	Exonic	3'UTR	NA
	cthrc1a	chr19	13542204	+	A	A->G	0.55	0.346	0.326	ENSDART00000132892	Exonic	CDS	[Q/Q]
	cthrc1a	chr19	13542300	+	A	A->G	0.515	0.414	0.33	ENSDART00000132892	Exonic	CDS	[G/G]
	cthrc1a	chr19	13542351	+	A	A->G	0.494	0.404	0.365	ENSDART00000132892	Exonic	CDS	[Q/Q]
	kansl1 (1 of 3)	chr19	20109391	+	A	A->G	0.667	0.336	0.425	ENSDART00000129604	Intronic	Intron	NA
	kansl1 (1 of 3)	chr19	20109395	+	A	A->G	0.333	0.159	0.05	ENSDART00000129604	Intronic	Intron	NA
	kansl1 (1 of 3)	chr19	20109416	+	A	A->G	1	0.802	0.7	ENSDART00000129604	Intronic	Intron	NA
	kansl1 (1 of 3)	chr19	20109429	+	A	A->G	1	0.571	0.417	ENSDART00000129604	Intronic	Intron	NA
	kansl1 (1 of 3)	chr19	20109436	+	A	A->G	0.667	0.125	0.083	ENSDART00000129604	Intronic	Intron	NA
	ddx39b	chr19	27834555	+	A	A->G	0.184	0.106	0.26	ENSDART00000052355	Intronic	Intron	NA
	ddx39b	chr19	27834556	+	A	A->G	0.8	0.717	0.791	ENSDART00000052355	Intronic	Intron	NA
	ddx39b	chr19	27834559	+	A	A->G	0.092	0.009	0	ENSDART00000052355	Intronic	Intron	NA
	c19h6orf136	chr19	31714125	+	A	A->G	0.085	0.103	0.24	ENSDART00000129742	Exonic	3'UTR	NA
	c19h6orf136	chr19	31714145	+	A	A->G	0.22	0.244	0.172	ENSDART00000129742	Exonic	3'UTR	NA
	c19h6orf136	chr19	31714166	+	A	A->G	0.706	0.711	0.531	ENSDART00000129742	Exonic	3'UTR	NA
	c19h6orf136	chr19	31714171	+	A	A->G	0.505	0.528	0.57	ENSDART00000129742	Exonic	3'UTR	NA
	c19h6orf136	chr19	31714176	+	A	A->G	0.427	0.386	0.175	ENSDART00000129742	Exonic	3'UTR	NA
	c19h6orf136	chr19	31714182	+	A	A->G	0.344	0.569	0.337	ENSDART00000129742	Exonic	3'UTR	NA
	c19h6orf136	chr19	31714235	+	A	A->G	0.068	0.071	0.047	ENSDART00000129742	Exonic	3'UTR	NA
	c19h6orf136	chr19	31714537	+	A	A->G	0.314	0.118	0.098	ENSDART00000129742	Exonic	3'UTR	NA
	c19h6orf136	chr19	31714555	+	A	A->G	0.167	0.157	0.268	ENSDART00000129742	Exonic	3'UTR	NA
	c19h6orf136	chr19	31714556	+	A	A->G	0.402	0.495	0.511	ENSDART00000129742	Exonic	3'UTR	NA
	c19h6orf136	chr19	31714563	+	A	A->G	0.169	0.23	0.107	ENSDART00000129742	Exonic	3'UTR	NA
	c19h6orf136	chr19	31714599	+	A	A->G	0.583	0.395	0.417	ENSDART00000129742	Exonic	3'UTR	NA
	c19h6orf136	chr19	31714607	+	A	A->G	0.37	0.361	0.601	ENSDART00000129742	Exonic	3'UTR	NA
	tinagl1	chr19	43366562	+	A	A->G	0.042	0.06	0.092	ENSDART00000126228	Exonic	3'UTR	NA
	tinagl1	chr19	43366564	+	A	A->G	0.402	0.565	0.176	ENSDART00000126228	Exonic	3'UTR	NA
	tinagl1	chr19	43366599	+	A	A->G	0.078	0.134	0.235	ENSDART00000126228	Exonic	3'UTR	NA
	tinagl1	chr19	43366610	+	A	A->G	0.12	0.049	0.127	ENSDART00000126228	Exonic	3'UTR	NA
	tinagl1	chr19	43366638	+	A	A->G	0.2	0.317	0.258	ENSDART00000126228	Exonic	3'UTR	NA
	tinagl1	chr19	43367040	+	A	A->G	0.611	0.295	0.364	ENSDART00000126228	Exonic	3'UTR	NA
	tinagl1	chr19	43367077	+	A	A->G	0.229	0.109	0.203	ENSDART00000126228	Exonic	3'UTR	NA
	tinagl1	chr19	43367080	+	A	A->G	0.263	0.109	0.203	ENSDART00000126228	Exonic	3'UTR	NA
	lypla2	chr19	45406331	+	A	A->G	0.527	0.464	0.284	ENSDART00000139684	Exonic	3'UTR	NA
	lypla2	chr19	45406401	+	A	A->G	0.207	0.351	0.27	ENSDART00000139684	Exonic	3'UTR	NA
	lypla2	chr19	45406420	+	A	A->G	0.123	0.151	0.128	ENSDART00000139684	Exonic	3'UTR	NA
	lypla2	chr19	45406428	+	A	A->G	0.259	0.173	0.285	ENSDART00000139684	Exonic	3'UTR	NA
	lypla2	chr19	45406430	+	A	A->G	0.12	0.131	0.214	ENSDART00000139684	Exonic	3'UTR	NA
	lypla2	chr19	45406438	+	A	A->G	0.559	0.452	0.584	ENSDART00000139684	Exonic	3'UTR	NA
	lypla2	chr19	45406452	+	A	A->G	0.298	0.217	0.285	ENSDART00000139684	Exonic	3'UTR	NA
	lypla2	chr19	45406470	+	A	A->G	0.108	0.06	0.128	ENSDART00000139684	Exonic	3'UTR	NA
	lypla2	chr19	45407105	+	A	A->G	0.363	0.262	0.331	ENSDART00000139684	Exonic	3'UTR	NA
	lypla2	chr19	45407107	+	A	A->G	0.101	0.137	0.22	ENSDART00000139684	Exonic	3'UTR	NA
	lypla2	chr19	45407118	+	A	A->G	0.095	0.188	0.158	ENSDART00000139684	Exonic	3'UTR	NA
	lypla2	chr19	45407125	+	A	A->G	0.079	0.084	0.113	ENSDART00000139684	Exonic	3'UTR	NA
	lypla2	chr19	45407127	+	A	A->G	0.104	0.112	0.165	ENSDART00000139684	Exonic	3'UTR	NA
	lypla2	chr19	45407128	+	A	A->G	0.218	0.206	0.16	ENSDART00000139684	Exonic	3'UTR	NA
	lypla2	chr19	45407136	+	A	A->G	0.32	0.285	0.336	ENSDART00000139684	Exonic	3'UTR	NA
	lypla2	chr19	45407146	+	A	A->G	0.336	0.239	0.177	ENSDART00000139684	Exonic	3'UTR	NA
	lypla2	chr19	45407151	+	A	A->G	0.626	0.651	0.56	ENSDART00000139684	Exonic	3'UTR	NA
	lypla2	chr19	45407153	+	A	A->G	0.712	0.683	0.671	ENSDART00000139684	Exonic	3'UTR	NA
	lypla2	chr19	45407163	+	A	A->G	0.913	0.956	0.936	ENSDART00000139684	Exonic	3'UTR	NA
	lypla2	chr19	45407168	+	A	A->G	0.803	0.802	0.773	ENSDART00000139684	Exonic	3'UTR	NA
	lypla2	chr19	45407192	+	A	A->G	0.115	0.108	0.065	ENSDART00000139684	Exonic	3'UTR	NA
	lypla2	chr19	45407232	+	A	A->G	0.232	0.144	0.241	ENSDART00000139684	Exonic	3'UTR	NA
	lypla2	chr19	45407267	+	A	A->G	0.222	0.327	0.133	ENSDART00000139684	Exonic	3'UTR	NA
	lypla2	chr19	45407277	+	A	A->G	0.117	0.176	0.132	ENSDART00000139684	Exonic	3'UTR	NA
	sft2d3	chr2	5049902	+	A	A->G	0.431	0.149	0.19	ENSDART00000103010	Exonic	3'UTR	NA
	sft2d3	chr2	5049907	+	A	A->G	0.277	0.191	0.275	ENSDART00000103010	Exonic	3'UTR	NA
	sft2d3	chr2	5049913	+	A	A->G	0.352	0.217	0.233	ENSDART00000103010	Exonic	3'UTR	NA
	sft2d3	chr2	5049924	+	A	A->G	0.318	0.193	0.191	ENSDART00000103010	Exonic	3'UTR	NA
	sft2d3	chr2	5049940	+	A	A->G	0.199	0.194	0.105	ENSDART00000103010	Exonic	3'UTR	NA
	dis3l2	chr2	5526251	+	A	A->G	0.624	0.66	0.779	ENSDART00000083272	Exonic	3'UTR	NA
	dis3l2	chr2	5526261	+	A	A->G	0.194	0.354	0.198	ENSDART00000083272	Exonic	3'UTR	NA
	dis3l2	chr2	5526270	+	A	A->G	0.178	0.345	0.352	ENSDART00000083272	Exonic	3'UTR	NA
	dis3l2	chr2	5526304	+	A	A->G	0.199	0.254	0.351	ENSDART00000083272	Exonic	3'UTR	NA
	dis3l2	chr2	5526311	+	A	A->G	0.153	0.132	0.362	ENSDART00000083272	Exonic	3'UTR	NA
	dis3l2	chr2	5526317	+	A	A->G	0.751	0.591	0.972	ENSDART00000083272	Exonic	3'UTR	NA
	dis3l2	chr2	5526320	+	A	A->G	0.061	0.028	0.165	ENSDART00000083272	Exonic	3'UTR	NA
	dis3l2	chr2	5526330	+	A	A->G	0.08	0.163	0.354	ENSDART00000083272	Exonic	3'UTR	NA
	dis3l2	chr2	5526344	+	A	A->G	0.117	0.209	0.317	ENSDART00000083272	Exonic	3'UTR	NA
	dis3l2	chr2	5526351	+	A	A->G	0.067	0.072	0.143	ENSDART00000083272	Exonic	3'UTR	NA
	cdyl	chr2	24240812	+	A	A->G	0.157	0.042	0.108	ENSDART00000079131	Exonic	3'UTR	NA
	cdyl	chr2	24240815	+	A	A->G	0.067	0.257	0.208	ENSDART00000079131	Exonic	3'UTR	NA
	cdyl	chr2	24240816	+	A	A->G	0.352	0.35	0.498	ENSDART00000079131	Exonic	3'UTR	NA
	ssbp4 (2 of 2)	chr2	41525549	+	A	A->G	0.095	0.045	0.056	ENSDART00000138822	Exonic	3'UTR	NA
	ssbp4 (2 of 2)	chr2	41525558	+	A	A->G	0.134	0.103	0.15	ENSDART00000138822	Exonic	3'UTR	NA
	ssbp4 (2 of 2)	chr2	41525562	+	A	A->G	0.165	0.061	0.139	ENSDART00000138822	Exonic	3'UTR	NA
	ssbp4 (2 of 2)	chr2	41525567	+	A	A->G	0.224	0.204	0.188	ENSDART00000138822	Exonic	3'UTR	NA
	ssbp4 (2 of 2)	chr2	41526990	+	A	A->G	0.375	0.307	0.351	ENSDART00000138822	Exonic	3'UTR	NA
	ssbp4 (2 of 2)	chr2	41526998	+	A	A->G	0.13	0.094	0.112	ENSDART00000138822	Exonic	3'UTR	NA
	ssbp4 (2 of 2)	chr2	41527003	+	A	A->G	0.275	0.196	0.261	ENSDART00000138822	Exonic	3'UTR	NA
	ssbp4 (2 of 2)	chr2	41527006	+	A	A->G	0.088	0.062	0.06	ENSDART00000138822	Exonic	3'UTR	NA
	ssbp4 (2 of 2)	chr2	41527010	+	A	A->G	0.152	0.036	0.09	ENSDART00000138822	Exonic	3'UTR	NA
	nrp1b	chr2	43632951	+	A	A->G	0.838	0.661	0.889	ENSDART00000098267	Exonic	3'UTR	NA
	nrp1b	chr2	43633047	+	A	A->G	0.1	0.092	0.246	ENSDART00000098267	Exonic	3'UTR	NA
	nrp1b	chr2	43633090	+	A	A->G	0.392	0.23	0.529	ENSDART00000098267	Exonic	3'UTR	NA
	yeats2	chr2	44755423	+	A	A->G	0.064	0.108	0.103	ENSDART00000113232	Exonic	3'UTR	NA
	yeats2	chr2	44755446	+	A	A->G	0.128	0.149	0.107	ENSDART00000113232	Exonic	3'UTR	NA
	yeats2	chr2	44755509	+	A	A->G	0.135	0.033	0.083	ENSDART00000113232	Exonic	3'UTR	NA
	yeats2	chr2	44755979	+	A	A->G	0.333	0.375	0.304	ENSDART00000113232	Exonic	3'UTR	NA
	yeats2	chr2	44756131	+	A	A->G	0.174	0.197	0.357	ENSDART00000113232	Exonic	3'UTR	NA
	yeats2	chr2	44756146	+	A	A->G	0.375	0.264	0.47	ENSDART00000113232	Exonic	3'UTR	NA
	amd1	chr20	3008919	+	A	A->G	0.147	0.148	0.189	ENSDART00000064391	Exonic	3'UTR	NA
	amd1	chr20	3008937	+	A	A->G	0.889	0.975	1	ENSDART00000064391	Exonic	3'UTR	NA
	amd1	chr20	3008941	+	A	A->G	0.655	0.758	0.78	ENSDART00000064391	Exonic	3'UTR	NA
	amd1	chr20	3008945	+	A	A->G	0.645	0.561	0.635	ENSDART00000064391	Exonic	3'UTR	NA
	amd1	chr20	3008951	+	A	A->G	0.095	0.238	0.284	ENSDART00000064391	Exonic	3'UTR	NA
	amd1	chr20	3008953	+	A	A->G	0.719	0.681	0.672	ENSDART00000064391	Exonic	3'UTR	NA
	amd1	chr20	3008954	+	A	A->G	0.141	0.3	0.224	ENSDART00000064391	Exonic	3'UTR	NA
	amd1	chr20	3008960	+	A	A->G	0.47	0.372	0.311	ENSDART00000064391	Exonic	3'UTR	NA
	amd1	chr20	3008984	+	A	A->G	0.273	0.167	0.13	ENSDART00000064391	Exonic	3'UTR	NA
	amd1	chr20	3008985	+	A	A->G	0.704	0.779	0.597	ENSDART00000064391	Exonic	3'UTR	NA
	amd1	chr20	3008998	+	A	A->G	0.292	0.259	0.147	ENSDART00000064391	Exonic	3'UTR	NA
	amd1	chr20	3009000	+	A	A->G	0.844	0.93	0.875	ENSDART00000064391	Exonic	3'UTR	NA
	amd1	chr20	3009007	+	A	A->G	0.836	0.822	0.877	ENSDART00000064391	Exonic	3'UTR	NA
	amd1	chr20	3009013	+	A	A->G	0.867	0.677	0.777	ENSDART00000064391	Exonic	3'UTR	NA
	amd1	chr20	3009015	+	A	A->G	0.458	0.679	0.669	ENSDART00000064391	Exonic	3'UTR	NA
	amd1	chr20	3009019	+	A	A->G	0.175	0.22	0.302	ENSDART00000064391	Exonic	3'UTR	NA
	amd1	chr20	3009023	+	A	A->G	0.803	0.791	0.737	ENSDART00000064391	Exonic	3'UTR	NA
	amd1	chr20	3009025	+	A	A->G	0.093	0.135	0.163	ENSDART00000064391	Exonic	3'UTR	NA
	amd1	chr20	3010838	+	A	A->G	0.271	0.155	0.229	ENSDART00000064391	Exonic	3'UTR	NA
	amd1	chr20	3010842	+	A	A->G	0.201	0.12	0.213	ENSDART00000064391	Exonic	3'UTR	NA
	amd1	chr20	3010846	+	A	A->G	0.242	0.216	0.202	ENSDART00000064391	Exonic	3'UTR	NA
	amd1	chr20	3010853	+	A	A->G	0.118	0.225	0.175	ENSDART00000064391	Exonic	3'UTR	NA
	amd1	chr20	3010907	+	A	A->G	0.602	0.557	0.531	ENSDART00000064391	Exonic	3'UTR	NA
	amd1	chr20	3010914	+	A	A->G	0.863	0.938	0.87	ENSDART00000064391	Exonic	3'UTR	NA
	amd1	chr20	3010920	+	A	A->G	0.432	0.398	0.322	ENSDART00000064391	Exonic	3'UTR	NA
	amd1	chr20	3010921	+	A	A->G	0.188	0.407	0.26	ENSDART00000064391	Exonic	3'UTR	NA
	amd1	chr20	3010943	+	A	A->G	0.27	0.247	0.224	ENSDART00000064391	Exonic	3'UTR	NA
	ccnk	chr20	5134505	+	A	A->G	0.088	0.026	0.13	ENSDART00000104581	Intronic	Intron	NA
	ccnk	chr20	5134517	+	A	A->G	0.26	0.061	0.402	ENSDART00000104581	Intronic	Intron	NA
	ccnk	chr20	5134518	+	A	A->G	0.136	0.149	0.172	ENSDART00000104581	Intronic	Intron	NA
	ccnk	chr20	5134522	+	A	A->G	0.198	0.226	0.24	ENSDART00000104581	Intronic	Intron	NA
	ccnk	chr20	5134527	+	A	A->G	0.149	0.234	0.266	ENSDART00000104581	Intronic	Intron	NA
	ccnk	chr20	5135362	+	A	A->G	0.542	0.411	0.431	ENSDART00000104581	Intronic	Intron	NA
	ccnk	chr20	5135398	+	A	A->G	0.189	0.021	0.092	ENSDART00000104581	Intronic	Intron	NA
	ccnk	chr20	5135491	+	A	A->G	0.306	0.297	0.408	ENSDART00000104581	Intronic	Intron	NA
	ccnk	chr20	5135494	+	A	A->G	0.458	0.501	0.299	ENSDART00000104581	Intronic	Intron	NA
	ccnk	chr20	5135508	+	A	A->G	0.053	0.094	0.044	ENSDART00000048204	Exonic	CDS	[T/T]
	ostm1	chr20	32527606	+	A	A->G	0.306	0.213	0.208	ENSDART00000145269	Exonic	3'UTR	NA
	ostm1	chr20	32527609	+	A	A->G	0.481	0.176	0.506	ENSDART00000145269	Exonic	3'UTR	NA
	ostm1	chr20	32527617	+	A	A->G	0.561	0.042	0.107	ENSDART00000145269	Exonic	3'UTR	NA
	vsnl1a	chr20	35452551	+	A	A->G	0.699	0.174	0.379	ENSDART00000135284	Exonic	3'UTR	NA
	vsnl1a	chr20	35452697	+	A	A->G	0.098	0.087	0.115	ENSDART00000135284	Exonic	3'UTR	NA
	vsnl1a	chr20	35452774	+	A	A->G	0.215	0.207	0.249	ENSDART00000135284	Exonic	3'UTR	NA
	vsnl1a	chr20	35452784	+	A	A->G	0.16	0.233	0.115	ENSDART00000135284	Exonic	3'UTR	NA
	vsnl1a	chr20	35452789	+	A	A->G	0.25	0.277	0.261	ENSDART00000135284	Exonic	3'UTR	NA
	vsnl1a	chr20	35452825	+	A	A->G	0.494	0.461	0.434	ENSDART00000135284	Exonic	3'UTR	NA
	vsnl1a	chr20	35452831	+	A	A->G	0.334	0.221	0.197	ENSDART00000135284	Exonic	3'UTR	NA
	vsnl1a	chr20	35452835	+	A	A->G	0.289	0.313	0.307	ENSDART00000135284	Exonic	3'UTR	NA
	vsnl1a	chr20	35452849	+	A	A->G	0.082	0.073	0.112	ENSDART00000135284	Exonic	3'UTR	NA
	vsnl1a	chr20	35453274	+	A	A->G	0.129	0.119	0.019	ENSDART00000135284	Exonic	3'UTR	NA
	vsnl1a	chr20	35453281	+	A	A->G	0.391	0.499	0.278	ENSDART00000135284	Exonic	3'UTR	NA
	vsnl1a	chr20	35453301	+	A	A->G	0.656	0.673	0.506	ENSDART00000135284	Exonic	3'UTR	NA
	vsnl1a	chr20	35453304	+	A	A->G	0.469	0.396	0.378	ENSDART00000135284	Exonic	3'UTR	NA
	vsnl1a	chr20	35453326	+	A	A->G	0.16	0.252	0.138	ENSDART00000135284	Exonic	3'UTR	NA
	vsnl1a	chr20	35453337	+	A	A->G	0.264	0.233	0.094	ENSDART00000135284	Exonic	3'UTR	NA
	vsnl1a	chr20	35453339	+	A	A->G	0.099	0.151	0.055	ENSDART00000135284	Exonic	3'UTR	NA
	vsnl1a	chr20	35453345	+	A	A->G	0.163	0.111	0.072	ENSDART00000135284	Exonic	3'UTR	NA
	vsnl1a	chr20	35453359	+	A	A->G	0.14	0.192	0.08	ENSDART00000135284	Exonic	3'UTR	NA
	vsnl1a	chr20	35453368	+	A	A->G	0.477	0.484	0.333	ENSDART00000135284	Exonic	3'UTR	NA
	vsnl1a	chr20	35453410	+	A	A->G	0.274	0.265	0.256	ENSDART00000135284	Exonic	3'UTR	NA
	fech	chr21	1993558	+	A	A->G	0.083	0.382	0.167	ENSDART00000113389	Exonic	3'UTR	NA
	fech	chr21	1993566	+	A	A->G	0.417	0.287	0.333	ENSDART00000113389	Exonic	3'UTR	NA
	fech	chr21	1993573	+	A	A->G	0.833	0.595	0.812	ENSDART00000113389	Exonic	3'UTR	NA
	fech	chr21	1993574	+	A	A->G	1	0.725	0.875	ENSDART00000113389	Exonic	3'UTR	NA
	fech	chr21	1993583	+	A	A->G	0.222	0.5	0.723	ENSDART00000113389	Exonic	3'UTR	NA
	fech	chr21	1993584	+	A	A->G	0.5	0.419	0.553	ENSDART00000113389	Exonic	3'UTR	NA
	st8sia5	chr21	5480214	+	A	A->G	0.256	0.216	0.203	ENSDART00000130569	Exonic	3'UTR	NA
	st8sia5	chr21	5480215	+	A	A->G	0.542	0.456	0.37	ENSDART00000130569	Exonic	3'UTR	NA
	st8sia5	chr21	5480229	+	A	A->G	0.778	0.875	0.879	ENSDART00000130569	Exonic	3'UTR	NA
	st8sia5	chr21	5480237	+	A	A->G	0.378	0.518	0.384	ENSDART00000130569	Exonic	3'UTR	NA
	st8sia5	chr21	5480238	+	A	A->G	0.067	0.293	0.229	ENSDART00000130569	Exonic	3'UTR	NA
	st8sia5	chr21	5480338	+	A	A->G	0.481	0.634	0.672	ENSDART00000130569	Exonic	3'UTR	NA
	st8sia5	chr21	5480360	+	A	A->G	0.055	0.217	0.399	ENSDART00000130569	Exonic	3'UTR	NA
	st8sia5	chr21	5480378	+	A	A->G	0.071	0.108	0.209	ENSDART00000130569	Exonic	3'UTR	NA
	st8sia5	chr21	5480392	+	A	A->G	0.086	0.106	0.211	ENSDART00000130569	Exonic	3'UTR	NA
	st8sia5	chr21	5480427	+	A	A->G	0.089	0.154	0.026	ENSDART00000130569	Exonic	3'UTR	NA
	st8sia5	chr21	5480494	+	A	A->G	0.238	0.105	0	ENSDART00000130569	Exonic	3'UTR	NA
	st8sia5	chr21	5482456	+	A	A->G	0.095	0.124	0.021	ENSDART00000130569	Exonic	3'UTR	NA
	st8sia5	chr21	5482508	+	A	A->G	0.033	0.149	0.031	ENSDART00000130569	Exonic	3'UTR	NA
	fpgs	chr21	6054442	+	A	A->G	0.083	0.409	0.382	ENSDART00000141607	Exonic	3'UTR	NA
	fpgs	chr21	6054443	+	A	A->G	0.12	0.668	0.382	ENSDART00000141607	Exonic	3'UTR	NA
	fpgs	chr21	6054448	+	A	A->G	0.083	0.175	0.062	ENSDART00000141607	Exonic	3'UTR	NA
	dennd1a	chr21	7972649	+	A	A->G	0.259	0.171	0.132	ENSDART00000055336	Exonic	3'UTR	NA
	dennd1a	chr21	7972655	+	A	A->G	0.084	0.018	0.12	ENSDART00000055336	Exonic	3'UTR	NA
	dennd1a	chr21	7972670	+	A	A->G	0.264	0.169	0.228	ENSDART00000055336	Exonic	3'UTR	NA
	dennd1a	chr21	7972716	+	A	A->G	0.218	0.27	0.338	ENSDART00000055336	Exonic	3'UTR	NA
	dennd1a	chr21	7972729	+	A	A->G	0.443	0.239	0.361	ENSDART00000055336	Exonic	3'UTR	NA
	dennd1a	chr21	7972753	+	A	A->G	0.053	0.013	0.123	ENSDART00000055336	Exonic	3'UTR	NA
	dennd1a	chr21	7972893	+	A	A->G	0.508	0.339	0.419	ENSDART00000055336	Exonic	3'UTR	NA
	efna5a	chr21	19462049	+	A	A->G	0.175	0.139	0.122	ENSDART00000126005	Exonic	3'UTR	NA
	efna5a	chr21	19462058	+	A	A->G	0.191	0.157	0.23	ENSDART00000126005	Exonic	3'UTR	NA
	efna5a	chr21	19462064	+	A	A->G	0.208	0.094	0.181	ENSDART00000126005	Exonic	3'UTR	NA
	efna5a	chr21	19462074	+	A	A->G	0.075	0.142	0.063	ENSDART00000126005	Exonic	3'UTR	NA
	efna5a	chr21	19463054	+	A	A->G	0.026	0.094	0.033	ENSDART00000126005	Exonic	3'UTR	NA
	efna5a	chr21	19463061	+	A	A->G	0.517	0.527	0.34	ENSDART00000126005	Exonic	3'UTR	NA
	efna5a	chr21	19463069	+	A	A->G	0.054	0.124	0.105	ENSDART00000126005	Exonic	3'UTR	NA
	jam3b	chr21	24323289	+	A	A->G	0.153	0.214	0.098	ENSDART00000088546	Exonic	3'UTR	NA
	jam3b	chr21	24323290	+	A	A->G	0.198	0.204	0.211	ENSDART00000088546	Exonic	3'UTR	NA
	jam3b	chr21	24323291	+	A	A->G	0.147	0.143	0.091	ENSDART00000088546	Exonic	3'UTR	NA
	jam3b	chr21	24323294	+	A	A->G	0.335	0.45	0.384	ENSDART00000088546	Exonic	3'UTR	NA
	jam3b	chr21	24323302	+	A	A->G	0.212	0.213	0.154	ENSDART00000088546	Exonic	3'UTR	NA
	jam3b	chr21	24323307	+	A	A->G	0.08	0.106	0.092	ENSDART00000088546	Exonic	3'UTR	NA
	jam3b	chr21	24323310	+	A	A->G	0.256	0.237	0.231	ENSDART00000088546	Exonic	3'UTR	NA
	jam3b	chr21	24323313	+	A	A->G	0.334	0.424	0.421	ENSDART00000088546	Exonic	3'UTR	NA
	jam3b	chr21	24323317	+	A	A->G	0.414	0.391	0.36	ENSDART00000088546	Exonic	3'UTR	NA
	jam3b	chr21	24323322	+	A	A->G	0.424	0.483	0.381	ENSDART00000088546	Exonic	3'UTR	NA
	jam3b	chr21	24323330	+	A	A->G	0.397	0.411	0.288	ENSDART00000088546	Exonic	3'UTR	NA
	nf2b	chr21	25197567	+	A	A->G	0.458	0.467	0.365	ENSDART00000128987	Exonic	3'UTR	NA
	nf2b	chr21	25197569	+	A	A->G	0.143	0.051	0.053	ENSDART00000128987	Exonic	3'UTR	NA
	nf2b	chr21	25197577	+	A	A->G	0.064	0.158	0.159	ENSDART00000128987	Exonic	3'UTR	NA
	nf2b	chr21	25197591	+	A	A->G	0.2	0.242	0.22	ENSDART00000128987	Exonic	3'UTR	NA
	nf2b	chr21	25197596	+	A	A->G	0.188	0.215	0.236	ENSDART00000128987	Exonic	3'UTR	NA
	nf2b	chr21	25197597	+	A	A->G	0.246	0.129	0.223	ENSDART00000128987	Exonic	3'UTR	NA
	nf2b	chr21	25197601	+	A	A->G	1	1	0.989	ENSDART00000128987	Exonic	3'UTR	NA
	nf2b	chr21	25197605	+	A	A->G	0.069	0.076	0.086	ENSDART00000128987	Exonic	3'UTR	NA
	nf2b	chr21	25197610	+	A	A->G	0.083	0.21	0.05	ENSDART00000128987	Exonic	3'UTR	NA
	nf2b	chr21	25197611	+	A	A->G	0.292	0.263	0.205	ENSDART00000128987	Exonic	3'UTR	NA
	nf2b	chr21	25197614	+	A	A->G	0.688	0.525	0.57	ENSDART00000128987	Exonic	3'UTR	NA
	nf2b	chr21	25197616	+	A	A->G	0.062	0.165	0.167	ENSDART00000128987	Exonic	3'UTR	NA
	nf2b	chr21	25197620	+	A	A->G	0.407	0.576	0.44	ENSDART00000128987	Exonic	3'UTR	NA
	nf2b	chr21	25197628	+	A	A->G	0.251	0.31	0.256	ENSDART00000128987	Exonic	3'UTR	NA
	nf2b	chr21	25197688	+	A	A->G	0.442	0.206	0.383	ENSDART00000128987	Exonic	3'UTR	NA
	nf2b	chr21	25197698	+	A	A->G	0.738	0.578	0.763	ENSDART00000128987	Exonic	3'UTR	NA
	nf2b	chr21	25197703	+	A	A->G	0.199	0.403	0.35	ENSDART00000128987	Exonic	3'UTR	NA
	nf2b	chr21	25197706	+	A	A->G	0.129	0.127	0.231	ENSDART00000128987	Exonic	3'UTR	NA
	nf2b	chr21	25197713	+	A	A->G	0.128	0.14	0.128	ENSDART00000128987	Exonic	3'UTR	NA
	nf2b	chr21	25197724	+	A	A->G	0.209	0.203	0.285	ENSDART00000128987	Exonic	3'UTR	NA
	nf2b	chr21	25197731	+	A	A->G	0.171	0.339	0.298	ENSDART00000128987	Exonic	3'UTR	NA
	nf2b	chr21	25197734	+	A	A->G	0.397	0.632	0.528	ENSDART00000128987	Exonic	3'UTR	NA
	nf2b	chr21	25197743	+	A	A->G	0.13	0.267	0.185	ENSDART00000128987	Exonic	3'UTR	NA
	nf2b	chr21	25197744	+	A	A->G	0.574	0.57	0.384	ENSDART00000128987	Exonic	3'UTR	NA
	nf2b	chr21	25197747	+	A	A->G	0.28	0.179	0.258	ENSDART00000128987	Exonic	3'UTR	NA
	grk6	chr21	36061677	+	A	A->G	0.389	0.617	0.543	ENSDART00000027459	Exonic	3'UTR	NA
	grk6	chr21	36061681	+	A	A->G	0.222	0.208	0.158	ENSDART00000027459	Exonic	3'UTR	NA
	grk6	chr21	36061702	+	A	A->G	0.472	0.598	0.656	ENSDART00000027459	Exonic	3'UTR	NA
	ssh2b	chr21	39313354	+	A	A->G	0.144	0.039	0.011	ENSDART00000113436	Exonic	3'UTR	NA
	ssh2b	chr21	39313387	+	A	A->G	0.219	0.035	0.06	ENSDART00000113436	Exonic	3'UTR	NA
	ssh2b	chr21	39313410	+	A	A->G	0.224	0.082	0.061	ENSDART00000113436	Exonic	3'UTR	NA
	ube2b	chr21	44059056	+	A	A->G	0.214	0.212	0.071	ENSDART00000029946	Exonic	3'UTR	NA
	ube2b	chr21	44059066	+	A	A->G	0.2	0.2	0.178	ENSDART00000029946	Exonic	3'UTR	NA
	ube2b	chr21	44059072	+	A	A->G	0.119	0.068	0.111	ENSDART00000029946	Exonic	3'UTR	NA
	ube2b	chr21	44059117	+	A	A->G	0.089	0.201	0.046	ENSDART00000029946	Exonic	3'UTR	NA
	ube2b	chr21	44059300	+	A	A->G	0.446	0.276	0.444	ENSDART00000029946	Exonic	3'UTR	NA
	ube2b	chr21	44059305	+	A	A->G	0.2	0.187	0.322	ENSDART00000029946	Exonic	3'UTR	NA
	ube2b	chr21	44059320	+	A	A->G	0.517	0.415	0.529	ENSDART00000029946	Exonic	3'UTR	NA
	ube2b	chr21	44059325	+	A	A->G	0.456	0.262	0.202	ENSDART00000029946	Exonic	3'UTR	NA
	ube2b	chr21	44059326	+	A	A->G	0.44	0.416	0.336	ENSDART00000029946	Exonic	3'UTR	NA
	ube2b	chr21	44059331	+	A	A->G	0.333	0.356	0.296	ENSDART00000029946	Exonic	3'UTR	NA
	ube2b	chr21	44059340	+	A	A->G	0.635	0.325	0.466	ENSDART00000029946	Exonic	3'UTR	NA
	ube2b	chr21	44059345	+	A	A->G	0.629	0.431	0.438	ENSDART00000029946	Exonic	3'UTR	NA
	ube2b	chr21	44059357	+	A	A->G	0.869	0.549	0.467	ENSDART00000029946	Exonic	3'UTR	NA
	ube2b	chr21	44059463	+	A	A->G	0.204	0.213	0.24	ENSDART00000029946	Exonic	3'UTR	NA
	ube2b	chr21	44059552	+	A	A->G	0.319	0.345	0.293	ENSDART00000029946	Exonic	3'UTR	NA
	ube2b	chr21	44059555	+	A	A->G	0.238	0.303	0.252	ENSDART00000029946	Exonic	3'UTR	NA
	si:dkey-4c15.5	chr22	1391468	+	A	A->G	0.223	0.174	0.062	ENSDART00000106540	Intronic	Intron	NA
	si:dkey-4c15.5	chr22	1391480	+	A	A->G	0.217	0.548	0.083	ENSDART00000106540	Intronic	Intron	NA
	si:dkey-4c15.5	chr22	1391487	+	A	A->G	0.162	0.294	0.062	ENSDART00000106540	Intronic	Intron	NA
	si:dkey-4c15.5	chr22	1407545	+	A	A->G	0.139	0.137	0.063	ENSDART00000106540	Intronic	Intron	NA
	si:dkey-4c15.5	chr22	1407551	+	A	A->G	0.254	0.342	0.202	ENSDART00000106540	Intronic	Intron	NA
	si:dkey-4c15.5	chr22	1407568	+	A	A->G	0.162	0.278	0.199	ENSDART00000106540	Intronic	Intron	NA
	si:dkey-4c15.5	chr22	1407579	+	A	A->G	0.413	0.669	0.548	ENSDART00000106540	Intronic	Intron	NA
	si:dkey-4c15.5	chr22	1407584	+	A	A->G	0.656	0.827	0.867	ENSDART00000106540	Intronic	Intron	NA
	si:dkey-4c15.5	chr22	1407585	+	A	A->G	0.578	0.509	0.512	ENSDART00000106540	Intronic	Intron	NA
	si:dkey-4c15.5	chr22	1407589	+	A	A->G	0.611	0.558	0.544	ENSDART00000106540	Intronic	Intron	NA
	si:dkey-4c15.5	chr22	1407594	+	A	A->G	0.371	0.213	0.147	ENSDART00000106540	Intronic	Intron	NA
	si:dkey-4c15.5	chr22	1407595	+	A	A->G	0.635	0.722	0.507	ENSDART00000106540	Intronic	Intron	NA
	si:dkey-4c15.5	chr22	1407597	+	A	A->G	0.467	0.537	0.428	ENSDART00000106540	Intronic	Intron	NA
	si:dkey-4c15.5	chr22	1407603	+	A	A->G	0.228	0.24	0.316	ENSDART00000106540	Intronic	Intron	NA
	si:dkey-4c15.5	chr22	1407616	+	A	A->G	0.917	0.875	0.938	ENSDART00000106540	Intronic	Intron	NA
	si:dkey-4c15.5	chr22	1407624	+	A	A->G	0.162	0.156	0.129	ENSDART00000106540	Intronic	Intron	NA
	si:dkey-4c15.5	chr22	1407626	+	A	A->G	0.429	0.501	0.474	ENSDART00000106540	Intronic	Intron	NA
	si:dkey-4c15.5	chr22	1407655	+	A	A->G	0.796	0.903	0.891	ENSDART00000106540	Intronic	Intron	NA
	si:dkey-4c15.5	chr22	1408340	+	A	A->G	0.747	0.764	0.727	ENSDART00000106540	Intronic	Intron	NA
	si:dkey-4c15.5	chr22	1408341	+	A	A->G	0.177	0.273	0.212	ENSDART00000106540	Intronic	Intron	NA
	si:dkey-4c15.5	chr22	1408376	+	A	A->G	0.203	0.245	0.194	ENSDART00000106540	Intronic	Intron	NA
	si:dkey-4c15.14	chr22	1623604	+	A	A->G	0.733	0.699	0.743	ENSDART00000106236	Intronic	Intron	NA
	si:dkey-4c15.14	chr22	1623605	+	A	A->G	0.289	0.303	0.444	ENSDART00000106236	Intronic	Intron	NA
	si:dkey-4c15.14	chr22	1623635	+	A	A->G	0.65	0.477	0.353	ENSDART00000106236	Intronic	Intron	NA
	si:dkey-4c15.14	chr22	1623640	+	A	A->G	0.75	0.476	0.668	ENSDART00000106236	Intronic	Intron	NA
	si:dkey-4c15.14	chr22	1623647	+	A	A->G	0.139	0.16	0.1	ENSDART00000106236	Intronic	Intron	NA
	si:dkey-4c15.14	chr22	1623726	+	A	A->G	0.133	0.413	0.204	ENSDART00000106236	Intronic	Intron	NA
	si:dkey-4c15.14	chr22	1623743	+	A	A->G	0.267	0.561	0.633	ENSDART00000106236	Intronic	Intron	NA
	si:dkey-4c15.14	chr22	1623752	+	A	A->G	0.17	0	0.164	ENSDART00000106236	Intronic	Intron	NA
	si:dkey-4c15.14	chr22	1623756	+	A	A->G	0.233	0.267	0.32	ENSDART00000106236	Intronic	Intron	NA
	si:ch211-213a13.2	chr22	8967845	+	A	A->G	0.958	0.964	0.75	ENSDART00000132667	Exonic	CDS	[K/R]
	si:ch211-213a13.2	chr22	8967875	+	A	A->G	0.952	0.975	0.9	ENSDART00000132667	Exonic	CDS	[K/R]
	si:ch211-213a13.2	chr22	8967998	+	A	A->G	1	0.974	0.75	ENSDART00000132667	Exonic	CDS	[E/G]
	pxk	chr22	10307610	+	A	A->G	0.206	0.601	0.443	ENSDART00000092104	Exonic	3'UTR	NA
	pxk	chr22	10307624	+	A	A->G	0.044	0.579	0.336	ENSDART00000092104	Exonic	3'UTR	NA
	pxk	chr22	10307700	+	A	A->G	0.313	0.461	0.355	ENSDART00000092104	Exonic	3'UTR	NA
	abhd14a	chr22	10820642	+	A	A->G	0.333	0.222	0.121	ENSDART00000128439	Exonic	3'UTR	NA
	tmprss9	chr22	10879715	+	A	A->G	0.088	0.122	0.071	ENSDART00000145551	Exonic	3'UTR	NA
	tmprss9	chr22	10879716	+	A	A->G	0.081	0.237	0.075	ENSDART00000145551	Exonic	3'UTR	NA
	tmprss9	chr22	10879730	+	A	A->G	0.215	0.279	0.254	ENSDART00000145551	Exonic	3'UTR	NA
	rbm15b	chr22	35044678	+	A	A->G	0.118	0.062	0.056	ENSDART00000136125	Exonic	3'UTR	NA
	rbm15b	chr22	35044682	+	A	A->G	0.576	0.542	0.449	ENSDART00000136125	Exonic	3'UTR	NA
	rbm15b	chr22	35044702	+	A	A->G	0.791	0.793	0.632	ENSDART00000136125	Exonic	3'UTR	NA
	rbm15b	chr22	35044709	+	A	A->G	0.215	0.272	0.203	ENSDART00000136125	Exonic	3'UTR	NA
	rbm15b	chr22	35044711	+	A	A->G	0.248	0.138	0.231	ENSDART00000136125	Exonic	3'UTR	NA
	rbm15b	chr22	35044715	+	A	A->G	0.373	0.455	0.306	ENSDART00000136125	Exonic	3'UTR	NA
	rbm15b	chr22	35044718	+	A	A->G	0.371	0.215	0.282	ENSDART00000136125	Exonic	3'UTR	NA
	rbm15b	chr22	35044719	+	A	A->G	0.13	0.264	0.102	ENSDART00000136125	Exonic	3'UTR	NA
	rbm15b	chr22	35044725	+	A	A->G	0.159	0.288	0.171	ENSDART00000136125	Exonic	3'UTR	NA
	rbm15b	chr22	35044726	+	A	A->G	0.169	0.231	0.262	ENSDART00000136125	Exonic	3'UTR	NA
	rbm15b	chr22	35044730	+	A	A->G	0.114	0.223	0.128	ENSDART00000136125	Exonic	3'UTR	NA
	rbm15b	chr22	35044734	+	A	A->G	0.253	0.327	0.356	ENSDART00000136125	Exonic	3'UTR	NA
	rbm15b	chr22	35044744	+	A	A->G	0.142	0.251	0.17	ENSDART00000136125	Exonic	3'UTR	NA
	rbm15b	chr22	35044749	+	A	A->G	0.292	0.279	0.326	ENSDART00000136125	Exonic	3'UTR	NA
	rbm15b	chr22	35044753	+	A	A->G	0.174	0.125	0.136	ENSDART00000136125	Exonic	3'UTR	NA
	rbm15b	chr22	35044759	+	A	A->G	0.511	0.49	0.462	ENSDART00000136125	Exonic	3'UTR	NA
	rbm15b	chr22	35044772	+	A	A->G	0.417	0.647	0.465	ENSDART00000136125	Exonic	3'UTR	NA
	rbm15b	chr22	35044809	+	A	A->G	0.275	0.317	0.182	ENSDART00000136125	Exonic	3'UTR	NA
	rbm15b	chr22	35045296	+	A	A->G	0.444	0.158	0.25	ENSDART00000136125	Exonic	3'UTR	NA
	rbm15b	chr22	35045311	+	A	A->G	0.278	0.347	0.142	ENSDART00000136125	Exonic	3'UTR	NA
	rbm15b	chr22	35045361	+	A	A->G	0.083	0.069	0.109	ENSDART00000136125	Exonic	3'UTR	NA
	rbm15b	chr22	35045369	+	A	A->G	0.456	0.473	0.308	ENSDART00000136125	Exonic	3'UTR	NA
	rbm15b	chr22	35045371	+	A	A->G	0.917	0.743	0.714	ENSDART00000136125	Exonic	3'UTR	NA
	rbm15b	chr22	35045376	+	A	A->G	0.4	0.461	0.415	ENSDART00000136125	Exonic	3'UTR	NA
	rbm15b	chr22	35045438	+	A	A->G	0.095	0.431	0.284	ENSDART00000136125	Exonic	3'UTR	NA
	rbm15b	chr22	35045449	+	A	A->G	0.522	0.155	0.367	ENSDART00000136125	Exonic	3'UTR	NA
	rbm15b	chr22	35045462	+	A	A->G	0.111	0.573	0.383	ENSDART00000136125	Exonic	3'UTR	NA
	rbm15b	chr22	35045587	+	A	A->G	0.1	0.053	0.105	ENSDART00000136125	Exonic	3'UTR	NA
	rbm15b	chr22	35045591	+	A	A->G	0.019	0.149	0.094	ENSDART00000136125	Exonic	3'UTR	NA
	rbm15b	chr22	35045598	+	A	A->G	0.083	0.316	0.129	ENSDART00000136125	Exonic	3'UTR	NA
	rbm15b	chr22	35045600	+	A	A->G	0.416	0.606	0.339	ENSDART00000136125	Exonic	3'UTR	NA
	rbm15b	chr22	35045610	+	A	A->G	0.697	0.732	0.496	ENSDART00000136125	Exonic	3'UTR	NA
	rbm15b	chr22	35045618	+	A	A->G	0.139	0.225	0.076	ENSDART00000136125	Exonic	3'UTR	NA
	rbm15b	chr22	35045620	+	A	A->G	0.028	0.239	0.172	ENSDART00000136125	Exonic	3'UTR	NA
	rbm15b	chr22	35045624	+	A	A->G	0.875	0.864	0.695	ENSDART00000136125	Exonic	3'UTR	NA
	rbm15b	chr22	35045638	+	A	A->G	0.242	0.306	0.238	ENSDART00000136125	Exonic	3'UTR	NA
	rbm15b	chr22	35045661	+	A	A->G	0.111	0.129	0.196	ENSDART00000136125	Exonic	3'UTR	NA
	rbm15b	chr22	35045677	+	A	A->G	0.333	0.305	0.614	ENSDART00000136125	Exonic	3'UTR	NA
	rbm15b	chr22	35045731	+	A	A->G	0.2	0.362	0.406	ENSDART00000136125	Exonic	3'UTR	NA
	rbm15b	chr22	35045801	+	A	A->G	0.024	0.104	0.142	ENSDART00000136125	Exonic	3'UTR	NA
	rbm15b	chr22	35045804	+	A	A->G	0.095	0.13	0.129	ENSDART00000136125	Exonic	3'UTR	NA
	rbm15b	chr22	35045808	+	A	A->G	0.051	0.101	0.062	ENSDART00000136125	Exonic	3'UTR	NA
	rbm15b	chr22	35045858	+	A	A->G	0.19	0.092	0.125	ENSDART00000136125	Exonic	3'UTR	NA
	rbm15b	chr22	35045904	+	A	A->G	0.022	0.118	0.088	ENSDART00000136125	Exonic	3'UTR	NA
	rbm15b	chr22	35045907	+	A	A->G	0.118	0.181	0.157	ENSDART00000136125	Exonic	3'UTR	NA
	rbm15b	chr22	35045914	+	A	A->G	0.417	0.28	0.071	ENSDART00000136125	Exonic	3'UTR	NA
	rbm15b	chr22	35045920	+	A	A->G	0.519	0.517	0.448	ENSDART00000136125	Exonic	3'UTR	NA
	rbm15b	chr22	35045942	+	A	A->G	0.25	0.226	0.144	ENSDART00000136125	Exonic	3'UTR	NA
	rbm15b	chr22	35045945	+	A	A->G	0.25	0.208	0.403	ENSDART00000136125	Exonic	3'UTR	NA
	rbm15b	chr22	35045946	+	A	A->G	0.222	0.299	0.083	ENSDART00000136125	Exonic	3'UTR	NA
	rbm15b	chr22	35045947	+	A	A->G	0.051	0.429	0.208	ENSDART00000136125	Exonic	3'UTR	NA
	rbm15b	chr22	35045961	+	A	A->G	0.516	0.632	0.456	ENSDART00000136125	Exonic	3'UTR	NA
	rbm15b	chr22	35045971	+	A	A->G	0.533	0.512	0.565	ENSDART00000136125	Exonic	3'UTR	NA
	rbm15b	chr22	35045975	+	A	A->G	0.391	0.396	0.506	ENSDART00000136125	Exonic	3'UTR	NA
	fetub (3 of 3)	chr22	41195821	+	A	A->G	0.374	0.376	0.39	ENSDART00000124162	Exonic	3'UTR	NA
	fetub (3 of 3)	chr22	41195824	+	A	A->G	0.076	0.101	0.045	ENSDART00000124162	Exonic	3'UTR	NA
	fetub (3 of 3)	chr22	41195849	+	A	A->G	0.194	0.19	0.144	ENSDART00000124162	Exonic	3'UTR	NA
	fetub (3 of 3)	chr22	41195867	+	A	A->G	0.129	0.209	0.131	ENSDART00000124162	Exonic	3'UTR	NA
	tmem106c (1 of 2)	chr23	144982	+	A	A->G	0.114	0.157	0.204	ENSDART00000086651	Exonic	3'UTR	NA
	tmem106c (1 of 2)	chr23	144985	+	A	A->G	0.722	0.721	0.558	ENSDART00000086651	Exonic	3'UTR	NA
	tmem106c (1 of 2)	chr23	144991	+	A	A->G	0.384	0.244	0.167	ENSDART00000086651	Exonic	3'UTR	NA
	tmem106c (1 of 2)	chr23	145000	+	A	A->G	0.631	0.457	0.175	ENSDART00000086651	Exonic	3'UTR	NA
	tmem106c (1 of 2)	chr23	145078	+	A	A->G	0.478	0.514	0.346	ENSDART00000086651	Exonic	3'UTR	NA
	tmem106c (1 of 2)	chr23	145132	+	A	A->G	0.189	0.383	0.323	ENSDART00000086651	Exonic	3'UTR	NA
	pdzd4 (2 of 2)	chr23	263160	+	A	A->G	0.167	0.217	0.125	ENSDART00000004678	Exonic	3'UTR	NA
	pdzd4 (2 of 2)	chr23	263163	+	A	A->G	0.444	0.314	0.5	ENSDART00000004678	Exonic	3'UTR	NA
	pdzd4 (2 of 2)	chr23	263167	+	A	A->G	0.917	0.833	0.636	ENSDART00000004678	Exonic	3'UTR	NA
	pdzd4 (2 of 2)	chr23	263677	+	A	A->G	0.278	0.821	0.944	ENSDART00000004678	Exonic	3'UTR	NA
	pdzd4 (2 of 2)	chr23	263678	+	A	A->G	0.111	0.349	0.233	ENSDART00000004678	Exonic	3'UTR	NA
	pdzd4 (2 of 2)	chr23	263686	+	A	A->G	0.238	0.235	0.482	ENSDART00000004678	Exonic	3'UTR	NA
	pdzd4 (2 of 2)	chr23	263696	+	A	A->G	0.533	0.875	0.767	ENSDART00000004678	Exonic	3'UTR	NA
	pdzd4 (2 of 2)	chr23	263731	+	A	A->G	0.667	0.881	0.625	ENSDART00000004678	Exonic	3'UTR	NA
	ogfr	chr23	601807	+	A	A->G	0.165	0.021	0.079	ENSDART00000055134	Exonic	3'UTR	NA
	ogfr	chr23	601810	+	A	A->G	0.144	0.137	0.143	ENSDART00000055134	Exonic	3'UTR	NA
	ogfr	chr23	601816	+	A	A->G	0.133	0.184	0.167	ENSDART00000055134	Exonic	3'UTR	NA
	ogfr	chr23	601829	+	A	A->G	0.132	0.253	0.062	ENSDART00000055134	Exonic	3'UTR	NA
	ogfr	chr23	601840	+	A	A->G	0.244	0.411	0.307	ENSDART00000055134	Exonic	3'UTR	NA
	ogfr	chr23	602041	+	A	A->G	0.064	0.014	0.161	ENSDART00000055134	Exonic	3'UTR	NA
	ogfr	chr23	602064	+	A	A->G	0.116	0.064	0.133	ENSDART00000055134	Exonic	3'UTR	NA
	ogfr	chr23	602138	+	A	A->G	0.153	0.146	0.151	ENSDART00000055134	Exonic	3'UTR	NA
	ogfr	chr23	602150	+	A	A->G	0.054	0.131	0.099	ENSDART00000055134	Exonic	3'UTR	NA
	ogfr	chr23	602156	+	A	A->G	0.574	0.443	0.549	ENSDART00000055134	Exonic	3'UTR	NA
	ogfr	chr23	602164	+	A	A->G	0.301	0.333	0.247	ENSDART00000055134	Exonic	3'UTR	NA
	ogfr	chr23	603241	+	A	A->G	0.03	0	0.11	ENSDART00000055134	Exonic	3'UTR	NA
	ogfr	chr23	603247	+	A	A->G	0.292	0.165	0.298	ENSDART00000055134	Exonic	3'UTR	NA
	ogfr	chr23	603328	+	A	A->G	0.21	0.107	0.226	ENSDART00000055134	Exonic	3'UTR	NA
	ogfr	chr23	603330	+	A	A->G	0.167	0.202	0.21	ENSDART00000055134	Exonic	3'UTR	NA
	zgc:112175	chr23	4420980	+	A	A->G	0.113	0	0.267	ENSDART00000111669	Exonic	3'UTR	NA
	zgc:112175	chr23	4420983	+	A	A->G	0.304	0.375	0.382	ENSDART00000111669	Exonic	3'UTR	NA
	zgc:112175	chr23	4420990	+	A	A->G	0.058	0.017	0.014	ENSDART00000111669	Exonic	3'UTR	NA
	zgc:112175	chr23	4420999	+	A	A->G	0.342	0.284	0.397	ENSDART00000111669	Exonic	3'UTR	NA
	zgc:112175	chr23	4421010	+	A	A->G	0.228	0.23	0.267	ENSDART00000111669	Exonic	3'UTR	NA
	si:dkey-151g10.6	chr23	25593107	+	A	A->G	0.247	0.175	0.234	ENSDART00000143291	Intronic	Intron	NA
	si:dkey-151g10.6	chr23	25593174	+	A	A->G	0.175	0.099	0.207	ENSDART00000143291	Intronic	Intron	NA
	si:dkey-151g10.6	chr23	25593250	+	A	A->G	0.149	0.13	0.159	ENSDART00000143291	Intronic	Intron	NA
	arhgef25 (2 of 2)	chr23	28259065	+	A	A->G	0.203	0.189	0.141	ENSDART00000048694	Exonic	3'UTR	NA
	arhgef25 (2 of 2)	chr23	28259100	+	A	A->G	0.151	0.154	0.101	ENSDART00000048694	Exonic	3'UTR	NA
	arhgef25 (2 of 2)	chr23	28259185	+	A	A->G	0.295	0.202	0.126	ENSDART00000048694	Exonic	3'UTR	NA
	arhgef25 (2 of 2)	chr23	28259616	+	A	A->G	0.026	0.06	0	ENSDART00000048694	Exonic	3'UTR	NA
	arhgef25 (2 of 2)	chr23	28259627	+	A	A->G	0.483	0.633	0.526	ENSDART00000048694	Exonic	3'UTR	NA
	arhgef25 (2 of 2)	chr23	28259630	+	A	A->G	0.391	0.382	0.279	ENSDART00000048694	Exonic	3'UTR	NA
	arhgef25 (2 of 2)	chr23	28259634	+	A	A->G	0.344	0.125	0.286	ENSDART00000048694	Exonic	3'UTR	NA
	arhgef25 (2 of 2)	chr23	28259651	+	A	A->G	0.222	0.119	0.084	ENSDART00000048694	Exonic	3'UTR	NA
	arhgef25 (2 of 2)	chr23	28259703	+	A	A->G	0.326	0.099	0.246	ENSDART00000048694	Exonic	3'UTR	NA
	arhgef25 (2 of 2)	chr23	28259715	+	A	A->G	0.298	0.245	0.185	ENSDART00000048694	Exonic	3'UTR	NA
	arhgef25 (2 of 2)	chr23	28259720	+	A	A->G	0.168	0.277	0.125	ENSDART00000048694	Exonic	3'UTR	NA
	arhgef25 (2 of 2)	chr23	28259756	+	A	A->G	0.25	0.234	0.375	ENSDART00000048694	Exonic	3'UTR	NA
	arhgef25 (2 of 2)	chr23	28259794	+	A	A->G	0.226	0.305	0.256	ENSDART00000048694	Exonic	3'UTR	NA
	arhgef25 (2 of 2)	chr23	28259797	+	A	A->G	0.107	0.212	0.149	ENSDART00000048694	Exonic	3'UTR	NA
	arhgef25 (2 of 2)	chr23	28259802	+	A	A->G	0.202	0.09	0.164	ENSDART00000048694	Exonic	3'UTR	NA
	arhgef25 (2 of 2)	chr23	28259854	+	A	A->G	0.387	0.169	0.156	ENSDART00000048694	Exonic	3'UTR	NA
	arhgef25 (2 of 2)	chr23	28259867	+	A	A->G	0.181	0.223	0.179	ENSDART00000048694	Exonic	3'UTR	NA
	arhgef25 (2 of 2)	chr23	28260506	+	A	A->G	0.21	0.057	0.14	ENSDART00000048694	Exonic	3'UTR	NA
	arhgef25 (2 of 2)	chr23	28260511	+	A	A->G	0.467	0.214	0.341	ENSDART00000048694	Exonic	3'UTR	NA
	arhgef25 (2 of 2)	chr23	28260532	+	A	A->G	0.051	0.064	0.078	ENSDART00000048694	Exonic	3'UTR	NA
	arhgef25 (2 of 2)	chr23	28260544	+	A	A->G	1	0.898	0.759	ENSDART00000048694	Exonic	3'UTR	NA
	arhgef25 (2 of 2)	chr23	28260546	+	A	A->G	0.403	0.292	0.333	ENSDART00000048694	Exonic	3'UTR	NA
	arhgef25 (2 of 2)	chr23	28260572	+	A	A->G	0.217	0.19	0.263	ENSDART00000048694	Exonic	3'UTR	NA
	arhgef25 (2 of 2)	chr23	28260606	+	A	A->G	0.356	0.398	0.426	ENSDART00000048694	Exonic	3'UTR	NA
	arhgef25 (2 of 2)	chr23	28260607	+	A	A->G	0.144	0.21	0.146	ENSDART00000048694	Exonic	3'UTR	NA
	arhgef25 (2 of 2)	chr23	28260608	+	A	A->G	0.3	0.309	0.159	ENSDART00000048694	Exonic	3'UTR	NA
	arhgef25 (2 of 2)	chr23	28260686	+	A	A->G	0.251	0.369	0.445	ENSDART00000048694	Exonic	3'UTR	NA
	arhgef25 (2 of 2)	chr23	28260692	+	A	A->G	0.126	0.186	0.177	ENSDART00000048694	Exonic	3'UTR	NA
	arhgef25 (2 of 2)	chr23	28260703	+	A	A->G	0.668	0.515	0.58	ENSDART00000048694	Exonic	3'UTR	NA
	arhgef25 (2 of 2)	chr23	28260720	+	A	A->G	0.082	0.089	0.089	ENSDART00000048694	Exonic	3'UTR	NA
	acp1	chr23	35588661	+	A	A->G	0.607	0.386	0.64	ENSDART00000082647	Exonic	3'UTR	NA
	acp1	chr23	35588664	+	A	A->G	0.188	0.081	0.208	ENSDART00000082647	Exonic	3'UTR	NA
	acp1	chr23	35588668	+	A	A->G	0.255	0.209	0.326	ENSDART00000082647	Exonic	3'UTR	NA
	acp1	chr23	35588679	+	A	A->G	0.325	0.226	0.173	ENSDART00000082647	Exonic	3'UTR	NA
	acp1	chr23	35588684	+	A	A->G	0.136	0.141	0.235	ENSDART00000082647	Exonic	3'UTR	NA
	acp1	chr23	35588697	+	A	A->G	0.119	0.066	0.225	ENSDART00000082647	Exonic	3'UTR	NA
	acp1	chr23	35588701	+	A	A->G	0.214	0.192	0.289	ENSDART00000082647	Exonic	3'UTR	NA
	acp1	chr23	35588706	+	A	A->G	0.272	0.206	0.401	ENSDART00000082647	Exonic	3'UTR	NA
	acp1	chr23	35588708	+	A	A->G	0.185	0.123	0.245	ENSDART00000082647	Exonic	3'UTR	NA
	acp1	chr23	35588713	+	A	A->G	0.531	0.327	0.642	ENSDART00000082647	Exonic	3'UTR	NA
	acp1	chr23	35588787	+	A	A->G	0.167	0.229	0.02	ENSDART00000082647	Exonic	3'UTR	NA
	acp1	chr23	35588892	+	A	A->G	0.126	0.079	0.092	ENSDART00000082647	Exonic	3'UTR	NA
	acp1	chr23	35588908	+	A	A->G	0.138	0.165	0.259	ENSDART00000082647	Exonic	3'UTR	NA
	acp1	chr23	35588913	+	A	A->G	0.285	0.218	0.406	ENSDART00000082647	Exonic	3'UTR	NA
	acp1	chr23	35588915	+	A	A->G	0.096	0.11	0.168	ENSDART00000082647	Exonic	3'UTR	NA
	acp1	chr23	35588929	+	A	A->G	0.181	0.207	0.313	ENSDART00000082647	Exonic	3'UTR	NA
	acp1	chr23	35588932	+	A	A->G	0.137	0.103	0.062	ENSDART00000082647	Exonic	3'UTR	NA
	acp1	chr23	35588934	+	A	A->G	0.166	0.131	0.227	ENSDART00000082647	Exonic	3'UTR	NA
	acp1	chr23	35588948	+	A	A->G	0.292	0.3	0.151	ENSDART00000082647	Exonic	3'UTR	NA
	fyco1a	chr23	40285848	+	A	A->G	0.022	0.221	0.056	ENSDART00000111043	Exonic	CDS	[A/A]
	fyco1a	chr23	40285894	+	A	A->G	0.02	0.201	0.113	ENSDART00000111043	Exonic	CDS	[K/E]
	fyco1a	chr23	40285931	+	A	A->G	0.415	0.442	0.271	ENSDART00000111043	Exonic	CDS	[Q/R]
	fyco1a	chr23	40340696	+	A	A->G	0.258	0.271	0.062	ENSDART00000111043	Exonic	3'UTR	NA
	fyco1a	chr23	40340709	+	A	A->G	0.944	0.542	0.589	ENSDART00000111043	Exonic	3'UTR	NA
	fyco1a	chr23	40340714	+	A	A->G	0.344	0.302	0.155	ENSDART00000111043	Exonic	3'UTR	NA
	fyco1a	chr23	40340721	+	A	A->G	0.722	0.625	0.792	ENSDART00000111043	Exonic	3'UTR	NA
	fyco1a	chr23	40342220	+	A	A->G	0.683	0.32	0.539	ENSDART00000111043	Exonic	3'UTR	NA
	fyco1a	chr23	40342235	+	A	A->G	0.333	0.242	0.19	ENSDART00000111043	Exonic	3'UTR	NA
	fyco1a	chr23	40342236	+	A	A->G	0.333	0.257	0.208	ENSDART00000111043	Exonic	3'UTR	NA
	fyco1a	chr23	40342273	+	A	A->G	0.39	0.482	0.588	ENSDART00000111043	Exonic	3'UTR	NA
	fyco1a	chr23	40342675	+	A	A->G	0.607	0.567	0.421	ENSDART00000111043	Exonic	3'UTR	NA
	fyco1a	chr23	40342712	+	A	A->G	0.405	0.753	0.826	ENSDART00000111043	Exonic	3'UTR	NA
	fyco1a	chr23	40342721	+	A	A->G	0.083	0.154	0.426	ENSDART00000111043	Exonic	3'UTR	NA
	fyco1a	chr23	40342731	+	A	A->G	0.571	0.446	0.642	ENSDART00000111043	Exonic	3'UTR	NA
	fyco1a	chr23	40342733	+	A	A->G	0.861	0.777	0.908	ENSDART00000111043	Exonic	3'UTR	NA
	fyco1a	chr23	40342737	+	A	A->G	0.139	0.163	0.235	ENSDART00000111043	Exonic	3'UTR	NA
	fyco1a	chr23	40342754	+	A	A->G	0.307	0.025	0.246	ENSDART00000111043	Exonic	3'UTR	NA
	fyco1a	chr23	40342772	+	A	A->G	0.492	0.296	0.411	ENSDART00000111043	Exonic	3'UTR	NA
	fyco1a	chr23	40342773	+	A	A->G	0.205	0.109	0.2	ENSDART00000111043	Exonic	3'UTR	NA
	fyco1a	chr23	40342784	+	A	A->G	0.111	0.169	0.145	ENSDART00000111043	Exonic	3'UTR	NA
	fyco1a	chr23	40342792	+	A	A->G	0.706	0.45	0.73	ENSDART00000111043	Exonic	3'UTR	NA
	fyco1a	chr23	40342808	+	A	A->G	0.211	0.346	0.443	ENSDART00000111043	Exonic	3'UTR	NA
	fyco1a	chr23	40342813	+	A	A->G	0.389	0.632	0.698	ENSDART00000111043	Exonic	3'UTR	NA
	fyco1a	chr23	40342822	+	A	A->G	0.254	0.146	0.453	ENSDART00000111043	Exonic	3'UTR	NA
	fyco1a	chr23	40342876	+	A	A->G	0.233	0.136	0.366	ENSDART00000111043	Exonic	3'UTR	NA
	fyco1a	chr23	40342915	+	A	A->G	0.233	0.202	0.202	ENSDART00000111043	Exonic	3'UTR	NA
	fyco1a	chr23	40342916	+	A	A->G	0.111	0.235	0.163	ENSDART00000111043	Exonic	3'UTR	NA
	fyco1a	chr23	40342938	+	A	A->G	0.111	0.143	0.05	ENSDART00000111043	Exonic	3'UTR	NA
	fyco1a	chr23	40342947	+	A	A->G	0.122	0.21	0.092	ENSDART00000111043	Exonic	3'UTR	NA
	fyco1a	chr23	40342948	+	A	A->G	0.196	0.162	0.167	ENSDART00000111043	Exonic	3'UTR	NA
	fyco1a	chr23	40342982	+	A	A->G	0.114	0.103	0.062	ENSDART00000111043	Exonic	3'UTR	NA
	fyco1a	chr23	40342993	+	A	A->G	0.778	0.85	0.7	ENSDART00000111043	Exonic	3'UTR	NA
	fyco1a	chr23	40343040	+	A	A->G	0.444	0.327	0.325	ENSDART00000111043	Exonic	3'UTR	NA
	fyco1a	chr23	40343055	+	A	A->G	0.595	0.458	0.65	ENSDART00000111043	Exonic	3'UTR	NA
	fyco1a	chr23	40343070	+	A	A->G	0.926	0.783	0.929	ENSDART00000111043	Exonic	3'UTR	NA
	lancl2	chr24	518382	+	A	A->G	0.185	0.104	0.344	ENSDART00000100417	Exonic	3'UTR	NA
	lancl2	chr24	518384	+	A	A->G	0.578	0.628	0.769	ENSDART00000100417	Exonic	3'UTR	NA
	lancl2	chr24	518387	+	A	A->G	0.252	0.375	0.718	ENSDART00000100417	Exonic	3'UTR	NA
	lancl2	chr24	518398	+	A	A->G	0.103	0.381	0.365	ENSDART00000100417	Exonic	3'UTR	NA
	lancl2	chr24	518409	+	A	A->G	0.387	0.443	0.479	ENSDART00000100417	Exonic	3'UTR	NA
	si:ch211-266d19.4	chr24	2375955	+	A	A->G	0.421	0.455	0.149	ENSDART00000106569	Exonic	3'UTR	NA
	si:ch211-266d19.4	chr24	2375966	+	A	A->G	0.759	0.937	0.84	ENSDART00000106569	Exonic	3'UTR	NA
	si:ch211-266d19.4	chr24	2375971	+	A	A->G	0.074	0.307	0.332	ENSDART00000106569	Exonic	3'UTR	NA
	si:ch211-266d19.4	chr24	2375985	+	A	A->G	0.468	0.421	0.488	ENSDART00000106569	Exonic	3'UTR	NA
	si:ch211-266d19.4	chr24	2376044	+	A	A->G	0.446	0.285	0.322	ENSDART00000106569	Exonic	3'UTR	NA
	abi1a	chr24	6094756	+	A	A->G	0.29	0.354	0.338	ENSDART00000127697	Exonic	3'UTR	NA
	abi1a	chr24	6094757	+	A	A->G	0.237	0.221	0.211	ENSDART00000127697	Exonic	3'UTR	NA
	abi1a	chr24	6094767	+	A	A->G	0.5	0.69	0.593	ENSDART00000127697	Exonic	3'UTR	NA
	abi1a	chr24	6094775	+	A	A->G	0.634	0.599	0.467	ENSDART00000127697	Exonic	3'UTR	NA
	abi1a	chr24	6094784	+	A	A->G	0.366	0.5	0.25	ENSDART00000127697	Exonic	3'UTR	NA
	abi1a	chr24	6094794	+	A	A->G	0.287	0.398	0.446	ENSDART00000127697	Exonic	3'UTR	NA
	abi1a	chr24	6094796	+	A	A->G	0.092	0.324	0.071	ENSDART00000127697	Exonic	3'UTR	NA
	abi1a	chr24	6094808	+	A	A->G	0.352	0.385	0.036	ENSDART00000127697	Exonic	3'UTR	NA
	abi1a	chr24	6094819	+	A	A->G	0.194	0.412	0.279	ENSDART00000127697	Exonic	3'UTR	NA
	abi1a	chr24	6095084	+	A	A->G	0.524	0.76	0.684	ENSDART00000127697	Exonic	3'UTR	NA
	abi1a	chr24	6095089	+	A	A->G	0.524	0.453	0.591	ENSDART00000127697	Exonic	3'UTR	NA
	abi1a	chr24	6095103	+	A	A->G	0.216	0.216	0.222	ENSDART00000127697	Exonic	3'UTR	NA
	yme1l1a	chr24	33753884	+	A	A->G	0.369	0.3	0.129	ENSDART00000110185	Exonic	3'UTR	NA
	yme1l1a	chr24	33753895	+	A	A->G	0.233	0.406	0.431	ENSDART00000110185	Exonic	3'UTR	NA
	yme1l1a	chr24	33753900	+	A	A->G	0.244	0.584	0.284	ENSDART00000110185	Exonic	3'UTR	NA
	yme1l1a	chr24	33753911	+	A	A->G	0.283	0.288	0.236	ENSDART00000110185	Exonic	3'UTR	NA
	yme1l1a	chr24	33754005	+	A	A->G	0.963	0.835	0.958	ENSDART00000110185	Exonic	3'UTR	NA
	yme1l1a	chr24	33754013	+	A	A->G	0.137	0.12	0.095	ENSDART00000110185	Exonic	3'UTR	NA
	yme1l1a	chr24	33754016	+	A	A->G	0.933	0.88	1	ENSDART00000110185	Exonic	3'UTR	NA
	yme1l1a	chr24	33754023	+	A	A->G	0.446	0.516	0.527	ENSDART00000110185	Exonic	3'UTR	NA
	yme1l1a	chr24	33754024	+	A	A->G	0.037	0.077	0.094	ENSDART00000110185	Exonic	3'UTR	NA
	yme1l1a	chr24	33754037	+	A	A->G	0.358	0.497	0.587	ENSDART00000110185	Exonic	3'UTR	NA
	yme1l1a	chr24	33754041	+	A	A->G	0.239	0.089	0.168	ENSDART00000110185	Exonic	3'UTR	NA
	rab11fip3	chr24	39296972	+	A	A->G	0.788	0.643	0.788	ENSDART00000010764	Exonic	3'UTR	NA
	rab11fip3	chr24	39297127	+	A	A->G	0.556	0.206	0.346	ENSDART00000010764	Exonic	3'UTR	NA
	rab11fip3	chr24	39297130	+	A	A->G	0.311	0.206	0.217	ENSDART00000010764	Exonic	3'UTR	NA
	rab11fip3	chr24	39297135	+	A	A->G	0.611	0.26	0.69	ENSDART00000010764	Exonic	3'UTR	NA
	rab11fip3	chr24	39297137	+	A	A->G	0.122	0.188	0.427	ENSDART00000010764	Exonic	3'UTR	NA
	rab11fip3	chr24	39297145	+	A	A->G	0.589	0.468	0.812	ENSDART00000010764	Exonic	3'UTR	NA
	rab11fip3	chr24	39297237	+	A	A->G	0.5	0.148	0.259	ENSDART00000010764	Exonic	3'UTR	NA
	rab11fip3	chr24	39297319	+	A	A->G	0.133	0.514	0.325	ENSDART00000010764	Exonic	3'UTR	NA
	rab11fip3	chr24	39297339	+	A	A->G	0.233	0.4	0.4	ENSDART00000010764	Exonic	3'UTR	NA
	rab11fip3	chr24	39299178	+	A	A->G	0.527	0.342	0.27	ENSDART00000010764	Exonic	3'UTR	NA
	rab11fip3	chr24	39299189	+	A	A->G	0.11	0.136	0.082	ENSDART00000010764	Exonic	3'UTR	NA
	rab11fip3	chr24	39299203	+	A	A->G	0.209	0.104	0.131	ENSDART00000010764	Exonic	3'UTR	NA
	rab11fip3	chr24	39299207	+	A	A->G	0.694	0.354	0.541	ENSDART00000010764	Exonic	3'UTR	NA
	rab11fip3	chr24	39299259	+	A	A->G	0.138	0.146	0.037	ENSDART00000010764	Exonic	3'UTR	NA
	tbc1d24	chr24	40729145	+	A	A->G	0.667	0.098	0.735	ENSDART00000126233	Exonic	3'UTR	NA
	tbc1d24	chr24	40729155	+	A	A->G	0.667	0.045	0.451	ENSDART00000126233	Exonic	3'UTR	NA
	tbc1d24	chr24	40729176	+	A	A->G	0.667	0.901	0.979	ENSDART00000126233	Exonic	3'UTR	NA
	tbc1d24	chr24	40729891	+	A	A->G	0.648	0.208	0.654	ENSDART00000126233	Exonic	3'UTR	NA
	tbc1d24	chr24	40729953	+	A	A->G	0.636	0.194	0.781	ENSDART00000126233	Exonic	3'UTR	NA
	tbc1d24	chr24	40729996	+	A	A->G	0.714	0.201	0.771	ENSDART00000126233	Exonic	3'UTR	NA
	tbc1d24	chr24	40730107	+	A	A->G	0.644	0.24	0.763	ENSDART00000126233	Exonic	3'UTR	NA
	dcun1d3	chr24	41107242	+	A	A->G	0.689	0.698	0.626	ENSDART00000013894	Exonic	3'UTR	NA
	dcun1d3	chr24	41107259	+	A	A->G	0.325	0.221	0.286	ENSDART00000013894	Exonic	3'UTR	NA
	dcun1d3	chr24	41107260	+	A	A->G	0.842	0.679	0.767	ENSDART00000013894	Exonic	3'UTR	NA
	dcun1d3	chr24	41107265	+	A	A->G	0.75	0.639	0.697	ENSDART00000013894	Exonic	3'UTR	NA
	dcun1d3	chr24	41107286	+	A	A->G	0.655	0.556	0.477	ENSDART00000013894	Exonic	3'UTR	NA
	dcun1d3	chr24	41107434	+	A	A->G	0.046	0.089	0.018	ENSDART00000013894	Exonic	3'UTR	NA
	dcun1d3	chr24	41107447	+	A	A->G	0.825	0.892	0.832	ENSDART00000013894	Exonic	3'UTR	NA
	dcun1d3	chr24	41107449	+	A	A->G	0.582	0.705	0.667	ENSDART00000013894	Exonic	3'UTR	NA
	dcun1d3	chr24	41107453	+	A	A->G	0.382	0.418	0.374	ENSDART00000013894	Exonic	3'UTR	NA
	dcun1d3	chr24	41107454	+	A	A->G	0.704	0.622	0.627	ENSDART00000013894	Exonic	3'UTR	NA
	dcun1d3	chr24	41107457	+	A	A->G	0.064	0.127	0.067	ENSDART00000013894	Exonic	3'UTR	NA
	dcun1d3	chr24	41107459	+	A	A->G	0.184	0.07	0.189	ENSDART00000013894	Exonic	3'UTR	NA
	dcun1d3	chr24	41107463	+	A	A->G	0.135	0.118	0.095	ENSDART00000013894	Exonic	3'UTR	NA
	dcun1d3	chr24	41107486	+	A	A->G	0.083	0.046	0.014	ENSDART00000013894	Exonic	3'UTR	NA
	dcun1d3	chr24	41107491	+	A	A->G	0.322	0.33	0.34	ENSDART00000013894	Exonic	3'UTR	NA
	znf609 (2 of 2)	chr25	831704	+	A	A->G	0.391	0.2	0.141	ENSDART00000124970	Exonic	3'UTR	NA
	znf609 (2 of 2)	chr25	831709	+	A	A->G	0.271	0.175	0.167	ENSDART00000124970	Exonic	3'UTR	NA
	znf609 (2 of 2)	chr25	831714	+	A	A->G	0.3	0.263	0.18	ENSDART00000124970	Exonic	3'UTR	NA
	znf609 (2 of 2)	chr25	831719	+	A	A->G	0.832	0.651	0.388	ENSDART00000124970	Exonic	3'UTR	NA
	znf609 (2 of 2)	chr25	831737	+	A	A->G	0.498	0.398	0.217	ENSDART00000124970	Exonic	3'UTR	NA
	znf609 (2 of 2)	chr25	831745	+	A	A->G	0.341	0.303	0.169	ENSDART00000124970	Exonic	3'UTR	NA
	znf609 (2 of 2)	chr25	831748	+	A	A->G	0.056	0.019	0	ENSDART00000124970	Exonic	3'UTR	NA
	znf609 (2 of 2)	chr25	832243	+	A	A->G	0.321	0.172	0.094	ENSDART00000124970	Exonic	3'UTR	NA
	znf609 (2 of 2)	chr25	832252	+	A	A->G	0.14	0.065	0.089	ENSDART00000124970	Exonic	3'UTR	NA
	znf609 (2 of 2)	chr25	832253	+	A	A->G	0.153	0.106	0.122	ENSDART00000124970	Exonic	3'UTR	NA
	znf609 (2 of 2)	chr25	832260	+	A	A->G	0.043	0.034	0.036	ENSDART00000124970	Exonic	3'UTR	NA
	nedd1	chr25	20046827	+	A	A->G	0.593	0.607	0.514	ENSDART00000027740	Exonic	3'UTR	NA
	nedd1	chr25	20046832	+	A	A->G	0.114	0.189	0.119	ENSDART00000027740	Exonic	3'UTR	NA
	nedd1	chr25	20046843	+	A	A->G	0.233	0.383	0.381	ENSDART00000027740	Exonic	3'UTR	NA
	nedd1	chr25	20046847	+	A	A->G	0.3	0.435	0.189	ENSDART00000027740	Exonic	3'UTR	NA
	aass	chr25	29201117	+	A	A->G	0.352	0.071	0.343	ENSDART00000073502	Exonic	3'UTR	NA
	aass	chr25	29201198	+	A	A->G	0.03	0.231	0.304	ENSDART00000073502	Exonic	3'UTR	NA
	aass	chr25	29201205	+	A	A->G	0.265	0.16	0.149	ENSDART00000073502	Exonic	3'UTR	NA
	aass	chr25	29201213	+	A	A->G	0.5	0.288	0.225	ENSDART00000073502	Exonic	3'UTR	NA
	aass	chr25	29201218	+	A	A->G	0.044	0.119	0.086	ENSDART00000073502	Exonic	3'UTR	NA
	aass	chr25	29201223	+	A	A->G	0.433	0.221	0.284	ENSDART00000073502	Exonic	3'UTR	NA
	aass	chr25	29201226	+	A	A->G	0.313	0.322	0.576	ENSDART00000073502	Exonic	3'UTR	NA
	aass	chr25	29201233	+	A	A->G	0.566	0.263	0.175	ENSDART00000073502	Exonic	3'UTR	NA
	aass	chr25	29201237	+	A	A->G	0.283	0.258	0.229	ENSDART00000073502	Exonic	3'UTR	NA
	aass	chr25	29201245	+	A	A->G	0.435	0.141	0.254	ENSDART00000073502	Exonic	3'UTR	NA
	aass	chr25	29201250	+	A	A->G	0.365	0.268	0.235	ENSDART00000073502	Exonic	3'UTR	NA
	pick1	chr3	4171663	+	A	A->G	0.533	0.979	0.694	ENSDART00000127950	Exonic	3'UTR	NA
	pick1	chr3	4171670	+	A	A->G	0.467	0.573	0.473	ENSDART00000127950	Exonic	3'UTR	NA
	dnaja3a	chr3	12974326	+	A	A->G	0.821	0.826	0.77	ENSDART00000128838	Mix	Mix	NA
	dnaja3a	chr3	12974327	+	A	A->G	0.902	0.87	0.879	ENSDART00000128838	Mix	Mix	NA
	dnaja3a	chr3	12974363	+	A	A->G	0.332	0.373	0.331	ENSDART00000128838	Mix	Mix	NA
	dnaja3a	chr3	12974380	+	A	A->G	0.287	0.287	0.195	ENSDART00000128838	Mix	Mix	NA
	dnaja3a	chr3	12974442	+	A	A->G	1	0.979	1	ENSDART00000128838	Mix	Mix	NA
	dnaja3a	chr3	12974459	+	A	A->G	0.3	0.231	0.227	ENSDART00000128838	Mix	Mix	NA
	dnaja3a	chr3	12974460	+	A	A->G	0.059	0.222	0.101	ENSDART00000128838	Mix	Mix	NA
	elof1	chr3	13607420	+	A	A->G	0.259	0.185	0.236	ENSDART00000064025	Exonic	3'UTR	NA
	elof1	chr3	13607474	+	A	A->G	0.418	0.354	0.401	ENSDART00000064025	Exonic	3'UTR	NA
	elof1	chr3	13607508	+	A	A->G	0.226	0.235	0.258	ENSDART00000064025	Exonic	3'UTR	NA
	nkiras2	chr3	17452817	+	A	A->G	0.73	0.622	0.214	ENSDART00000074478	Exonic	3'UTR	NA
	nkiras2	chr3	17452866	+	A	A->G	0.6	0.693	0.689	ENSDART00000074478	Exonic	3'UTR	NA
	nkiras2	chr3	17452879	+	A	A->G	0.587	0.381	0.398	ENSDART00000074478	Exonic	3'UTR	NA
	nkiras2	chr3	17452884	+	A	A->G	0.174	0.122	0.25	ENSDART00000074478	Exonic	3'UTR	NA
	nkiras2	chr3	17453176	+	A	A->G	0.417	0.406	0.249	ENSDART00000074478	Exonic	3'UTR	NA
	nkiras2	chr3	17453184	+	A	A->G	0.287	0.244	0.297	ENSDART00000074478	Exonic	3'UTR	NA
	nkiras2	chr3	17453190	+	A	A->G	0.827	0.633	0.894	ENSDART00000074478	Exonic	3'UTR	NA
	gpr146	chr3	45754464	+	A	A->G	0.407	0.321	0.554	ENSDART00000083024	Exonic	3'UTR	NA
	gpr146	chr3	45754473	+	A	A->G	1	0.812	0.851	ENSDART00000083024	Exonic	3'UTR	NA
	gpr146	chr3	45754483	+	A	A->G	0.88	0.589	0.607	ENSDART00000083024	Exonic	3'UTR	NA
	gpr146	chr3	45754559	+	A	A->G	0.167	0.5	0.633	ENSDART00000131652	Exonic	3'UTR	NA
	bri3	chr3	62006353	+	A	A->G	0.306	0.249	0.371	ENSDART00000126417	Exonic	3'UTR	NA
	bri3	chr3	62006356	+	A	A->G	0.251	0.304	0.224	ENSDART00000126417	Exonic	3'UTR	NA
	bri3	chr3	62006360	+	A	A->G	0.35	0.176	0.109	ENSDART00000126417	Exonic	3'UTR	NA
	bri3	chr3	62006424	+	A	A->G	0.151	0.177	0.085	ENSDART00000126417	Exonic	3'UTR	NA
	bri3	chr3	62006432	+	A	A->G	0.578	0.522	0.421	ENSDART00000126417	Exonic	3'UTR	NA
	nrcama	chr4	12794526	+	A	A->G	0.372	0.489	0.132	ENSDART00000007237	Exonic	3'UTR	NA
	nrcama	chr4	12794527	+	A	A->G	0.194	0.477	0.344	ENSDART00000007237	Exonic	3'UTR	NA
	nrcama	chr4	12794546	+	A	A->G	0.419	0.438	0.25	ENSDART00000007237	Exonic	3'UTR	NA
	nrcama	chr4	12794548	+	A	A->G	0.27	0.325	0.258	ENSDART00000007237	Exonic	3'UTR	NA
	nrcama	chr4	12794551	+	A	A->G	0.122	0.249	0.202	ENSDART00000007237	Exonic	3'UTR	NA
	nrcama	chr4	12794568	+	A	A->G	0.722	0.868	0.625	ENSDART00000007237	Exonic	3'UTR	NA
	nrcama	chr4	12794593	+	A	A->G	0.486	0.375	0.354	ENSDART00000007237	Exonic	3'UTR	NA
	nrcama	chr4	12794595	+	A	A->G	0.921	0.893	0.83	ENSDART00000007237	Exonic	3'UTR	NA
	pes	chr5	14067395	+	A	A->G	0.198	0.129	0.11	ENSDART00000023101	Exonic	3'UTR	NA
	pes	chr5	14067402	+	A	A->G	0.133	0.217	0.225	ENSDART00000023101	Exonic	3'UTR	NA
	pes	chr5	14067457	+	A	A->G	0.398	0.411	0.537	ENSDART00000023101	Exonic	3'UTR	NA
	pes	chr5	14067480	+	A	A->G	0.229	0.225	0.26	ENSDART00000023101	Exonic	3'UTR	NA
	pes	chr5	14067482	+	A	A->G	0.07	0.076	0.029	ENSDART00000023101	Exonic	3'UTR	NA
	pebp1	chr5	17127924	+	A	A->G	0.496	0.527	0.508	ENSDART00000061653	Exonic	3'UTR	NA
	pebp1	chr5	17127964	+	A	A->G	0.41	0.312	0.307	ENSDART00000061653	Exonic	3'UTR	NA
	pebp1	chr5	17128031	+	A	A->G	0.052	0.087	0.139	ENSDART00000061653	Exonic	3'UTR	NA
	pebp1	chr5	17128048	+	A	A->G	0.148	0.116	0.2	ENSDART00000061653	Exonic	3'UTR	NA
	pebp1	chr5	17128063	+	A	A->G	0.172	0.188	0.191	ENSDART00000061653	Exonic	3'UTR	NA
	pebp1	chr5	17128169	+	A	A->G	0.14	0.087	0.099	ENSDART00000061653	Exonic	3'UTR	NA
	pebp1	chr5	17128175	+	A	A->G	0.22	0.226	0.197	ENSDART00000061653	Exonic	3'UTR	NA
	pebp1	chr5	17128182	+	A	A->G	0.197	0.119	0.164	ENSDART00000061653	Exonic	3'UTR	NA
	pebp1	chr5	17128274	+	A	A->G	0.055	0.082	0.089	ENSDART00000061653	Exonic	3'UTR	NA
	pebp1	chr5	17128281	+	A	A->G	0.392	0.324	0.368	ENSDART00000061653	Exonic	3'UTR	NA
	pebp1	chr5	17128286	+	A	A->G	0.255	0.34	0.301	ENSDART00000061653	Exonic	3'UTR	NA
	pebp1	chr5	17128287	+	A	A->G	0.172	0.162	0.192	ENSDART00000061653	Exonic	3'UTR	NA
	pebp1	chr5	17128296	+	A	A->G	0.217	0.093	0.148	ENSDART00000061653	Exonic	3'UTR	NA
	pebp1	chr5	17128315	+	A	A->G	0.267	0.293	0.396	ENSDART00000061653	Exonic	3'UTR	NA
	pebp1	chr5	17128321	+	A	A->G	0.435	0.398	0.463	ENSDART00000061653	Exonic	3'UTR	NA
	pebp1	chr5	17128434	+	A	A->G	0.264	0.397	0.363	ENSDART00000137287	Exonic	3'UTR	NA
	pebp1	chr5	17128499	+	A	A->G	0.119	0.11	0.116	ENSDART00000061653	Exonic	3'UTR	NA
	pebp1	chr5	17128508	+	A	A->G	0.13	0.131	0.252	ENSDART00000061653	Exonic	3'UTR	NA
	pebp1	chr5	17128509	+	A	A->G	0.382	0.412	0.33	ENSDART00000061653	Exonic	3'UTR	NA
	pebp1	chr5	17128529	+	A	A->G	0.127	0.047	0.08	ENSDART00000061653	Exonic	3'UTR	NA
	pebp1	chr5	17128532	+	A	A->G	0.202	0.195	0.13	ENSDART00000061653	Exonic	3'UTR	NA
	pebp1	chr5	17128534	+	A	A->G	0.184	0.186	0.22	ENSDART00000061653	Exonic	3'UTR	NA
	pebp1	chr5	17128562	+	A	A->G	0.573	0.536	0.598	ENSDART00000061653	Exonic	3'UTR	NA
	pebp1	chr5	17128567	+	A	A->G	0.311	0.167	0.26	ENSDART00000061653	Exonic	3'UTR	NA
	pebp1	chr5	17128569	+	A	A->G	0.22	0.117	0.165	ENSDART00000061653	Exonic	3'UTR	NA
	pebp1	chr5	17128641	+	A	A->G	0.603	0.562	0.568	ENSDART00000061653	Exonic	3'UTR	NA
	acacb	chr5	21166402	+	A	A->G	0.471	0.397	0.143	ENSDART00000148130	Exonic	3'UTR	NA
	acacb	chr5	21166570	+	A	A->G	0.614	0.515	0.376	ENSDART00000148130	Exonic	3'UTR	NA
	acacb	chr5	21166632	+	A	A->G	0.714	0.69	0.559	ENSDART00000148130	Exonic	3'UTR	NA
	si:ch211-108c6.2	chr5	22099045	+	A	A->G	0.653	0.645	0.497	ENSDART00000128346	Exonic	CDS	[Q/R]
	si:ch211-108c6.2	chr5	22099200	+	A	A->G	0.167	0.125	0.073	ENSDART00000128346	Exonic	CDS	[K/E]
	si:ch211-108c6.2	chr5	22099305	+	A	A->G	0.633	0.665	0.125	ENSDART00000128346	Exonic	CDS	[R/G]
	si:dkey-40c11.2	chr5	45221197	+	A	A->G	0.093	0.209	0.052	ENSDART00000097618	Intronic	Intron	NA
	si:dkey-40c11.2	chr5	45221221	+	A	A->G	0.101	0.189	0.05	ENSDART00000097618	Intronic	Intron	NA
	si:dkey-40c11.2	chr5	45221262	+	A	A->G	0.122	0.186	0.053	ENSDART00000097618	Intronic	Intron	NA
	si:dkey-40c11.2	chr5	45221277	+	A	A->G	0.107	0.214	0.044	ENSDART00000097618	Intronic	Intron	NA
	gtf2ird1	chr5	61248205	+	A	A->G	0.033	0.077	0.067	ENSDART00000074200	Exonic	3'UTR	NA
	gtf2ird1	chr5	61248215	+	A	A->G	0.267	0.119	0.247	ENSDART00000074200	Exonic	3'UTR	NA
	gtf2ird1	chr5	61248227	+	A	A->G	0.095	0.227	0.129	ENSDART00000074200	Exonic	3'UTR	NA
	gtf2ird1	chr5	61248230	+	A	A->G	0.162	0.121	0.172	ENSDART00000074200	Exonic	3'UTR	NA
	fbxw5	chr5	62987673	+	A	A->G	0.161	0.145	0.136	ENSDART00000027353	Exonic	3'UTR	NA
	fbxw5	chr5	62987686	+	A	A->G	0.309	0.226	0.44	ENSDART00000027353	Exonic	3'UTR	NA
	fbxw5	chr5	62987712	+	A	A->G	0.276	0.265	0.219	ENSDART00000131298	Exonic	3'UTR	NA
	fbxw5	chr5	62988200	+	A	A->G	0.074	0.033	0.131	ENSDART00000027353	Exonic	3'UTR	NA
	fbxw5	chr5	62988329	+	A	A->G	0.402	0.387	0.55	ENSDART00000027353	Exonic	3'UTR	NA
	fbxw5	chr5	62988368	+	A	A->G	0.248	0.252	0.259	ENSDART00000027353	Exonic	3'UTR	NA
	dnm1b	chr5	67006573	+	A	A->G	0.091	0.545	0.422	ENSDART00000097330	Exonic	3'UTR	NA
	dnm1b	chr5	67006578	+	A	A->G	0.083	0.169	0.045	ENSDART00000097330	Exonic	3'UTR	NA
	dnm1b	chr5	67006583	+	A	A->G	0.204	0.254	0.169	ENSDART00000097330	Exonic	3'UTR	NA
	dnm1b	chr5	67006588	+	A	A->G	0.19	0.06	0.182	ENSDART00000097330	Exonic	3'UTR	NA
	dnm1b	chr5	67006589	+	A	A->G	0.17	0.202	0.232	ENSDART00000097330	Exonic	3'UTR	NA
	dnm1b	chr5	67006598	+	A	A->G	0.048	0.249	0.404	ENSDART00000097330	Exonic	3'UTR	NA
	dnm1b	chr5	67006606	+	A	A->G	0.817	0.884	0.574	ENSDART00000097330	Exonic	3'UTR	NA
	dnm1b	chr5	67007033	+	A	A->G	0.333	0.125	0.145	ENSDART00000097330	Exonic	3'UTR	NA
	dnm1b	chr5	67007083	+	A	A->G	0.7	0.551	0.684	ENSDART00000097330	Exonic	3'UTR	NA
	dnm1b	chr5	67007116	+	A	A->G	0.667	0.875	0.944	ENSDART00000097330	Exonic	3'UTR	NA
	dnm1b	chr5	67008361	+	A	A->G	0.389	0.402	0.452	ENSDART00000097330	Mix	Mix	NA
	dnm1b	chr5	67008420	+	A	A->G	0.454	0.392	0.062	ENSDART00000097330	Mix	Mix	NA
	dnm1b	chr5	67008443	+	A	A->G	0.905	0.825	0.575	ENSDART00000097330	Mix	Mix	NA
	slc25a5 (1 of 2)	chr5	70456117	+	A	A->G	0.405	0.385	0.146	ENSDART00000062352	Exonic	3'UTR	NA
	slc25a5 (1 of 2)	chr5	70456127	+	A	A->G	0.879	0.938	0.975	ENSDART00000062352	Exonic	3'UTR	NA
	slc25a5 (1 of 2)	chr5	70456131	+	A	A->G	0.467	0.251	0.388	ENSDART00000062352	Exonic	3'UTR	NA
	slc25a5 (1 of 2)	chr5	70458357	+	A	A->G	0.694	0.659	0.929	ENSDART00000062352	Intronic	Intron	NA
	slc25a5 (1 of 2)	chr5	70458364	+	A	A->G	0.311	0.203	0.375	ENSDART00000062352	Intronic	Intron	NA
	slc25a5 (1 of 2)	chr5	70458377	+	A	A->G	0.083	0.05	0.108	ENSDART00000062352	Intronic	Intron	NA
	slc25a5 (1 of 2)	chr5	70458387	+	A	A->G	0.433	0.5	0.466	ENSDART00000062352	Intronic	Intron	NA
	slc25a5 (1 of 2)	chr5	70458389	+	A	A->G	0.204	0.283	0.131	ENSDART00000062352	Intronic	Intron	NA
	nbeal1	chr6	4239253	+	A	A->G	0.833	0.596	0.556	ENSDART00000006221	Exonic	3'UTR	NA
	nbeal1	chr6	4239258	+	A	A->G	0.667	0.211	0.133	ENSDART00000006221	Exonic	3'UTR	NA
	nbeal1	chr6	4239263	+	A	A->G	0.478	0.205	0.106	ENSDART00000006221	Exonic	3'UTR	NA
	nbeal1	chr6	4239268	+	A	A->G	0.429	0.036	0.192	ENSDART00000006221	Exonic	3'UTR	NA
	rptor	chr6	17651431	+	A	A->G	0.983	0.868	0.992	ENSDART00000156178	Intronic	Intron	NA
	rptor	chr6	17651454	+	A	A->G	1	1	0.954	ENSDART00000156178	Intronic	Intron	NA
	rptor	chr6	17651456	+	A	A->G	0.98	1	0.954	ENSDART00000156178	Intronic	Intron	NA
	rptor	chr6	17651473	+	A	A->G	1	1	0.684	ENSDART00000156178	Intronic	Intron	NA
	ntn1a	chr6	18118758	+	A	A->G	0.381	0.228	0.131	ENSDART00000148565	Exonic	3'UTR	NA
	ntn1a	chr6	18118765	+	A	A->G	0.619	0.42	0.56	ENSDART00000148565	Exonic	3'UTR	NA
	ntn1a	chr6	18118771	+	A	A->G	0.167	0.071	0.175	ENSDART00000148565	Exonic	3'UTR	NA
	ntn1a	chr6	18118776	+	A	A->G	0.833	0.4	0.758	ENSDART00000148565	Exonic	3'UTR	NA
	ntn1a	chr6	18118780	+	A	A->G	0.5	0.241	0.353	ENSDART00000148565	Exonic	3'UTR	NA
	ntn1a	chr6	18118786	+	A	A->G	0.214	0.337	0.228	ENSDART00000148565	Exonic	3'UTR	NA
	ntn1a	chr6	18118798	+	A	A->G	0.111	0.175	0.154	ENSDART00000148565	Exonic	3'UTR	NA
	ntn1a	chr6	18119521	+	A	A->G	0.048	0.142	0.131	ENSDART00000148565	Exonic	3'UTR	NA
	ntn1a	chr6	18119534	+	A	A->G	0.423	0.097	0.337	ENSDART00000148565	Exonic	3'UTR	NA
	ntn1a	chr6	18119546	+	A	A->G	0.062	0.157	0.183	ENSDART00000148565	Exonic	3'UTR	NA
	ntn1a	chr6	18119596	+	A	A->G	0.09	0.058	0.087	ENSDART00000148565	Exonic	3'UTR	NA
	kif1aa	chr6	26980031	+	A	A->G	0.389	0.23	0.115	ENSDART00000088364	Exonic	3'UTR	NA
	kif1aa	chr6	26980037	+	A	A->G	0.061	0.049	0.137	ENSDART00000088364	Exonic	3'UTR	NA
	kif1aa	chr6	26980041	+	A	A->G	0.285	0.195	0.487	ENSDART00000088364	Exonic	3'UTR	NA
	kif1aa	chr6	26980122	+	A	A->G	0.061	0.019	0.056	ENSDART00000088364	Exonic	3'UTR	NA
	kif1aa	chr6	26980125	+	A	A->G	0.304	0.556	0.396	ENSDART00000088364	Exonic	3'UTR	NA
	kif1aa	chr6	26980133	+	A	A->G	0.228	0.169	0.166	ENSDART00000088364	Exonic	3'UTR	NA
	kif1aa	chr6	26980143	+	A	A->G	0.058	0.14	0.042	ENSDART00000088364	Exonic	3'UTR	NA
	kif1aa	chr6	26980176	+	A	A->G	0.483	0.364	0.417	ENSDART00000088364	Exonic	3'UTR	NA
	jak1	chr6	31119695	+	A	A->G	0.21	0.124	0.161	ENSDART00000018083	Exonic	3'UTR	NA
	jak1	chr6	31119708	+	A	A->G	0.372	0.555	0.402	ENSDART00000018083	Exonic	3'UTR	NA
	jak1	chr6	31119714	+	A	A->G	0.128	0.251	0.172	ENSDART00000018083	Exonic	3'UTR	NA
	jak1	chr6	31119721	+	A	A->G	0.113	0.102	0.135	ENSDART00000018083	Exonic	3'UTR	NA
	jak1	chr6	31119728	+	A	A->G	0.111	0.092	0.026	ENSDART00000018083	Exonic	3'UTR	NA
	jak1	chr6	31119988	+	A	A->G	0.046	0.032	0.044	ENSDART00000018083	Exonic	3'UTR	NA
	jak1	chr6	31120035	+	A	A->G	0.21	0.078	0.214	ENSDART00000018083	Exonic	3'UTR	NA
	jak1	chr6	31120066	+	A	A->G	0.295	0.284	0.386	ENSDART00000018083	Exonic	3'UTR	NA
	jak1	chr6	31120075	+	A	A->G	0.627	0.39	0.296	ENSDART00000018083	Exonic	3'UTR	NA
	jak1	chr6	31120076	+	A	A->G	0.07	0.163	0.229	ENSDART00000018083	Exonic	3'UTR	NA
	jak1	chr6	31120090	+	A	A->G	0.402	0.198	0.221	ENSDART00000018083	Exonic	3'UTR	NA
	jak1	chr6	31120096	+	A	A->G	0.48	0.461	0.576	ENSDART00000018083	Exonic	3'UTR	NA
	jak1	chr6	31120099	+	A	A->G	0.074	0.146	0.089	ENSDART00000018083	Exonic	3'UTR	NA
	jak1	chr6	31120101	+	A	A->G	0.057	0.058	0.11	ENSDART00000018083	Exonic	3'UTR	NA
	jak1	chr6	31120107	+	A	A->G	0.1	0.045	0.119	ENSDART00000018083	Exonic	3'UTR	NA
	jak1	chr6	31120114	+	A	A->G	0.217	0.208	0.09	ENSDART00000018083	Exonic	3'UTR	NA
	jak1	chr6	31120182	+	A	A->G	0.201	0.474	0.34	ENSDART00000018083	Exonic	3'UTR	NA
	jak1	chr6	31120187	+	A	A->G	0.242	0.391	0.411	ENSDART00000018083	Exonic	3'UTR	NA
	stx16	chr6	49689708	+	A	A->G	0.194	0.119	0.219	ENSDART00000154738	Exonic	3'UTR	NA
	stx16	chr6	49689709	+	A	A->G	0.431	0.133	0.099	ENSDART00000154738	Exonic	3'UTR	NA
	stx16	chr6	49689723	+	A	A->G	0.555	0.416	0.463	ENSDART00000154738	Exonic	3'UTR	NA
	stx16	chr6	49689825	+	A	A->G	0.165	0.214	0.125	ENSDART00000154738	Exonic	3'UTR	NA
	stx16	chr6	49689867	+	A	A->G	0.306	0.051	0.071	ENSDART00000154738	Exonic	3'UTR	NA
	stx16	chr6	49689879	+	A	A->G	0.092	0.189	0.019	ENSDART00000154738	Exonic	3'UTR	NA
	stx16	chr6	49689900	+	A	A->G	0.867	0.958	0.988	ENSDART00000154738	Exonic	3'UTR	NA
	stx16	chr6	49689904	+	A	A->G	0.411	0.243	0.175	ENSDART00000154738	Exonic	3'UTR	NA
	stx16	chr6	49689908	+	A	A->G	0.792	0.845	0.775	ENSDART00000154738	Exonic	3'UTR	NA
	stx16	chr6	49689915	+	A	A->G	0.542	0.566	0.484	ENSDART00000154738	Exonic	3'UTR	NA
	stx16	chr6	49689919	+	A	A->G	0.715	0.742	0.689	ENSDART00000154738	Exonic	3'UTR	NA
	stx16	chr6	49689924	+	A	A->G	0.292	0.383	0.359	ENSDART00000154738	Exonic	3'UTR	NA
	stx16	chr6	49689925	+	A	A->G	0.254	0.191	0.246	ENSDART00000154738	Exonic	3'UTR	NA
	stx16	chr6	49689932	+	A	A->G	0.262	0.412	0.19	ENSDART00000154738	Exonic	3'UTR	NA
	stx16	chr6	49689953	+	A	A->G	0.3	0.319	0.651	ENSDART00000154738	Exonic	3'UTR	NA
	stx16	chr6	49689965	+	A	A->G	1	1	0.854	ENSDART00000154738	Exonic	3'UTR	NA
	stx16	chr6	49690172	+	A	A->G	0.186	0.187	0.085	ENSDART00000154738	Exonic	3'UTR	NA
	stx16	chr6	49690185	+	A	A->G	0.608	0.412	0.424	ENSDART00000154738	Exonic	3'UTR	NA
	stx16	chr6	49690193	+	A	A->G	0.233	0.257	0.143	ENSDART00000154738	Exonic	3'UTR	NA
	stx16	chr6	49690253	+	A	A->G	0.368	0.123	0.328	ENSDART00000154738	Exonic	3'UTR	NA
	stx16	chr6	49690256	+	A	A->G	0.214	0.077	0.101	ENSDART00000154738	Exonic	3'UTR	NA
	stx16	chr6	49690259	+	A	A->G	0.077	0.084	0.246	ENSDART00000154738	Exonic	3'UTR	NA
	stx16	chr6	49690265	+	A	A->G	0.373	0.215	0.228	ENSDART00000154738	Exonic	3'UTR	NA
	stx16	chr6	49690274	+	A	A->G	0.362	0.118	0.363	ENSDART00000154738	Exonic	3'UTR	NA
	stx16	chr6	49690275	+	A	A->G	0.4	0.363	0.498	ENSDART00000154738	Exonic	3'UTR	NA
	stx16	chr6	49690305	+	A	A->G	0.567	0.474	0.386	ENSDART00000154738	Exonic	3'UTR	NA
	stx16	chr6	49690312	+	A	A->G	0.618	0.641	0.604	ENSDART00000154738	Exonic	3'UTR	NA
	stx16	chr6	49690313	+	A	A->G	0.225	0.197	0.357	ENSDART00000154738	Exonic	3'UTR	NA
	stx16	chr6	49690321	+	A	A->G	0.153	0.105	0.118	ENSDART00000154738	Exonic	3'UTR	NA
	stx16	chr6	49690324	+	A	A->G	0.815	0.866	0.806	ENSDART00000154738	Exonic	3'UTR	NA
	stx16	chr6	49690327	+	A	A->G	0.917	0.891	0.871	ENSDART00000154738	Exonic	3'UTR	NA
	stx16	chr6	49690338	+	A	A->G	0.111	0.238	0.215	ENSDART00000154738	Exonic	3'UTR	NA
	stx16	chr6	49690395	+	A	A->G	0.496	0.423	0.355	ENSDART00000154738	Exonic	3'UTR	NA
	stx16	chr6	49690489	+	A	A->G	0.312	0.237	0.378	ENSDART00000154738	Exonic	3'UTR	NA
	stx16	chr6	49690529	+	A	A->G	0.568	0.365	0.336	ENSDART00000154738	Exonic	3'UTR	NA
	stx16	chr6	49690569	+	A	A->G	0.557	0.415	0.367	ENSDART00000154738	Exonic	3'UTR	NA
	ywhaba	chr6	52174763	+	A	A->G	0.066	0.133	0.034	ENSDART00000025940	Exonic	3'UTR	NA
	ywhaba	chr6	52174909	+	A	A->G	0.164	0.205	0.162	ENSDART00000025940	Exonic	3'UTR	NA
	ywhaba	chr6	52174964	+	A	A->G	0.224	0.289	0.134	ENSDART00000025940	Exonic	3'UTR	NA
	ywhaba	chr6	52174966	+	A	A->G	0.492	0.554	0.437	ENSDART00000025940	Exonic	3'UTR	NA
	matn4	chr6	52777304	+	A	A->G	0.571	0.706	0.28	ENSDART00000065681	Intronic	Intron	NA
	matn4	chr6	52777323	+	A	A->G	0.037	0.42	0.051	ENSDART00000065681	Intronic	Intron	NA
	matn4	chr6	52777328	+	A	A->G	0.091	0.158	0.153	ENSDART00000065681	Intronic	Intron	NA
	pcif1	chr6	55647466	+	A	A->G	0.509	0.455	0.464	ENSDART00000009197	Intronic	Intron	NA
	pcif1	chr6	55647476	+	A	A->G	0.167	0.304	0.274	ENSDART00000009197	Intronic	Intron	NA
	pcif1	chr6	55647533	+	A	A->G	0.722	0.551	0.756	ENSDART00000009197	Intronic	Intron	NA
	pcif1	chr6	55647541	+	A	A->G	0.278	0.565	0.292	ENSDART00000009197	Intronic	Intron	NA
	pcif1	chr6	55647561	+	A	A->G	0.583	0.602	0.511	ENSDART00000009197	Intronic	Intron	NA
	pcif1	chr6	55647564	+	A	A->G	0.267	0.213	0.245	ENSDART00000009197	Intronic	Intron	NA
	pcif1	chr6	55647573	+	A	A->G	0.808	0.929	0.962	ENSDART00000009197	Intronic	Intron	NA
	pcif1	chr6	55647579	+	A	A->G	0.608	0.668	0.511	ENSDART00000009197	Intronic	Intron	NA
	pcif1	chr6	55647598	+	A	A->G	0.244	0.329	0.16	ENSDART00000009197	Intronic	Intron	NA
	pcif1	chr6	55648498	+	A	A->G	0.583	0.507	0.47	ENSDART00000009197	Intronic	Intron	NA
	pcif1	chr6	55648509	+	A	A->G	0.548	0.582	0.704	ENSDART00000009197	Intronic	Intron	NA
	pcif1	chr6	55648525	+	A	A->G	0.51	0.458	0.223	ENSDART00000009197	Intronic	Intron	NA
	pcif1	chr6	55648587	+	A	A->G	0.103	0.239	0.218	ENSDART00000009197	Intronic	Intron	NA
	pcif1	chr6	55648608	+	A	A->G	0.236	0.193	0.229	ENSDART00000009197	Intronic	Intron	NA
	pcif1	chr6	55648633	+	A	A->G	0.059	0	0.148	ENSDART00000009197	Intronic	Intron	NA
	shmt2	chr6	59148741	+	A	A->G	0.282	0.258	0.158	ENSDART00000111064	Exonic	3'UTR	NA
	shmt2	chr6	59148783	+	A	A->G	0.184	0.09	0.206	ENSDART00000111064	Exonic	3'UTR	NA
	shmt2	chr6	59148789	+	A	A->G	0.085	0.146	0.176	ENSDART00000111064	Exonic	3'UTR	NA
	shmt2	chr6	59148806	+	A	A->G	0.66	0.685	0.736	ENSDART00000111064	Exonic	3'UTR	NA
	shmt2	chr6	59148812	+	A	A->G	0.164	0.102	0.083	ENSDART00000111064	Exonic	3'UTR	NA
	shmt2	chr6	59149513	+	A	A->G	0.106	0.074	0.106	ENSDART00000111064	Exonic	3'UTR	NA
	shmt2	chr6	59149554	+	A	A->G	0.132	0.271	0.112	ENSDART00000111064	Exonic	3'UTR	NA
	shmt2	chr6	59149560	+	A	A->G	0.586	0.777	0.514	ENSDART00000111064	Exonic	3'UTR	NA
	shmt2	chr6	59149571	+	A	A->G	0.359	0.26	0.343	ENSDART00000111064	Exonic	3'UTR	NA
	shmt2	chr6	59149577	+	A	A->G	0.326	0.167	0.151	ENSDART00000111064	Exonic	3'UTR	NA
	shmt2	chr6	59149591	+	A	A->G	0.161	0.168	0.129	ENSDART00000111064	Exonic	3'UTR	NA
	shmt2	chr6	59149763	+	A	A->G	0.058	0.255	0.405	ENSDART00000111064	Exonic	3'UTR	NA
	shmt2	chr6	59149769	+	A	A->G	0.044	0	0	ENSDART00000111064	Exonic	3'UTR	NA
	shmt2	chr6	59149780	+	A	A->G	0.204	0.221	0.291	ENSDART00000111064	Exonic	3'UTR	NA
	shmt2	chr6	59149809	+	A	A->G	0.208	0.205	0.257	ENSDART00000111064	Exonic	3'UTR	NA
	vimp	chr7	10101273	+	A	A->G	0.184	0.181	0.027	ENSDART00000084598	Exonic	3'UTR	NA
	vimp	chr7	10101305	+	A	A->G	0.233	0.201	0.187	ENSDART00000084598	Exonic	3'UTR	NA
	vimp	chr7	10101331	+	A	A->G	0.104	0.17	0.186	ENSDART00000084598	Exonic	3'UTR	NA
	vimp	chr7	10101472	+	A	A->G	0.312	0.662	0.285	ENSDART00000084598	Exonic	3'UTR	NA
	vimp	chr7	10101477	+	A	A->G	0.21	0.404	0.212	ENSDART00000084598	Exonic	3'UTR	NA
	vimp	chr7	10101484	+	A	A->G	0.1	0.054	0.305	ENSDART00000084598	Exonic	3'UTR	NA
	vimp	chr7	10101487	+	A	A->G	0.151	0.021	0.076	ENSDART00000084598	Exonic	3'UTR	NA
	vimp	chr7	10101488	+	A	A->G	0.303	0.492	0.298	ENSDART00000084598	Exonic	3'UTR	NA
	vimp	chr7	10101520	+	A	A->G	0.069	0.19	0.159	ENSDART00000084598	Exonic	3'UTR	NA
	vimp	chr7	10101524	+	A	A->G	0.086	0.144	0.141	ENSDART00000084598	Exonic	3'UTR	NA
	vimp	chr7	10101617	+	A	A->G	0.317	0.505	0.459	ENSDART00000084598	Exonic	3'UTR	NA
	vimp	chr7	10101622	+	A	A->G	0.646	0.591	0.854	ENSDART00000084598	Exonic	3'UTR	NA
	vimp	chr7	10101623	+	A	A->G	0.062	0.44	0.332	ENSDART00000084598	Exonic	3'UTR	NA
	vimp	chr7	10101629	+	A	A->G	0.627	0.339	0.516	ENSDART00000084598	Exonic	3'UTR	NA
	vimp	chr7	10101633	+	A	A->G	0.565	0.885	0.706	ENSDART00000084598	Exonic	3'UTR	NA
	vimp	chr7	10101637	+	A	A->G	0.192	0.11	0.049	ENSDART00000084598	Exonic	3'UTR	NA
	vimp	chr7	10101649	+	A	A->G	0.307	0.633	0.488	ENSDART00000084598	Exonic	3'UTR	NA
	vimp	chr7	10101651	+	A	A->G	0.186	0.444	0.286	ENSDART00000084598	Exonic	3'UTR	NA
	arnt2	chr7	11691616	+	A	A->G	0.529	0.688	0.694	ENSDART00000129575	Exonic	3'UTR	NA
	arnt2	chr7	11691622	+	A	A->G	0.136	0.214	0.062	ENSDART00000129575	Exonic	3'UTR	NA
	arnt2	chr7	11691638	+	A	A->G	0.926	0.97	1	ENSDART00000129575	Exonic	3'UTR	NA
	arnt2	chr7	11691655	+	A	A->G	0.305	0.07	0.169	ENSDART00000129575	Exonic	3'UTR	NA
	arnt2	chr7	11691656	+	A	A->G	0.685	0.489	0.437	ENSDART00000129575	Exonic	3'UTR	NA
	arnt2	chr7	11691662	+	A	A->G	0.5	0.43	0.756	ENSDART00000129575	Exonic	3'UTR	NA
	arnt2	chr7	11691665	+	A	A->G	0.563	0.571	0.625	ENSDART00000129575	Exonic	3'UTR	NA
	arnt2	chr7	11691671	+	A	A->G	0.437	0.578	0.571	ENSDART00000129575	Exonic	3'UTR	NA
	arnt2	chr7	11691682	+	A	A->G	0.229	0.102	0.234	ENSDART00000129575	Exonic	3'UTR	NA
	arnt2	chr7	11691687	+	A	A->G	0.493	0.28	0.271	ENSDART00000129575	Exonic	3'UTR	NA
	arnt2	chr7	11691690	+	A	A->G	0.662	0.576	0.744	ENSDART00000129575	Exonic	3'UTR	NA
	arnt2	chr7	11691695	+	A	A->G	0.119	0.092	0.078	ENSDART00000129575	Exonic	3'UTR	NA
	arnt2	chr7	11691700	+	A	A->G	0.464	0.369	0.505	ENSDART00000129575	Exonic	3'UTR	NA
	arnt2	chr7	11691714	+	A	A->G	0.967	0.904	0.91	ENSDART00000129575	Exonic	3'UTR	NA
	arnt2	chr7	11691730	+	A	A->G	0.335	0.307	0.393	ENSDART00000129575	Exonic	3'UTR	NA
	arnt2	chr7	11691733	+	A	A->G	0.178	0.183	0.183	ENSDART00000129575	Exonic	3'UTR	NA
	arnt2	chr7	11691878	+	A	A->G	0.258	0.287	0.315	ENSDART00000129575	Exonic	3'UTR	NA
	arnt2	chr7	11691881	+	A	A->G	0.378	0.199	0.254	ENSDART00000129575	Exonic	3'UTR	NA
	arnt2	chr7	11691887	+	A	A->G	0.579	0.427	0.376	ENSDART00000129575	Exonic	3'UTR	NA
	arnt2	chr7	11691899	+	A	A->G	0.291	0.181	0.213	ENSDART00000129575	Exonic	3'UTR	NA
	arnt2	chr7	11691924	+	A	A->G	0.179	0.062	0.118	ENSDART00000129575	Exonic	3'UTR	NA
	lrrc28	chr7	16424880	+	A	A->G	0.181	0.05	0.196	ENSDART00000080160	Exonic	3'UTR	NA
	lrrc28	chr7	16424899	+	A	A->G	0.139	0.05	0.125	ENSDART00000080160	Exonic	3'UTR	NA
	lrrc28	chr7	16424908	+	A	A->G	0.71	0.867	0.639	ENSDART00000080160	Exonic	3'UTR	NA
	lrrc28	chr7	16424914	+	A	A->G	0.298	0.233	0.239	ENSDART00000080160	Exonic	3'UTR	NA
	lrrc28	chr7	16424915	+	A	A->G	0.474	0.225	0.294	ENSDART00000080160	Exonic	3'UTR	NA
	lrrc28	chr7	16424937	+	A	A->G	0.058	0.144	0.149	ENSDART00000080160	Exonic	3'UTR	NA
	mta2	chr7	19189359	+	A	A->G	0.393	0.379	0.332	ENSDART00000147564	Intronic	Intron	NA
	mta2	chr7	19189362	+	A	A->G	0.884	0.842	0.857	ENSDART00000147564	Intronic	Intron	NA
	mta2	chr7	19189363	+	A	A->G	0.216	0.237	0.222	ENSDART00000147564	Intronic	Intron	NA
	pygmb	chr7	24017581	+	A	A->G	0.278	0.247	0.231	ENSDART00000127467	Intronic	Intron	NA
	pygmb	chr7	24017582	+	A	A->G	0.47	0.322	0.458	ENSDART00000127467	Intronic	Intron	NA
	pygmb	chr7	24017614	+	A	A->G	0.174	0.226	0.15	ENSDART00000127467	Intronic	Intron	NA
	mybpc3	chr7	33214615	+	A	A->G	0.276	0.061	0.333	ENSDART00000099789	Exonic	5'UTR	NA
	mybpc3	chr7	33214629	+	A	A->G	0.654	0.686	0.629	ENSDART00000099789	Exonic	5'UTR	NA
	mybpc3	chr7	33214675	+	A	A->G	0.319	0.07	0.38	ENSDART00000099789	Exonic	5'UTR	NA
	mybpc3	chr7	33214759	+	A	A->G	0.243	0	0.228	ENSDART00000099789	Exonic	CDS	[E/E]
	mybpc3	chr7	33214868	+	A	A->G	0.293	0.073	0.356	ENSDART00000099789	Exonic	CDS	[N/D]
	arhgap1	chr7	40176488	+	A	A->G	0.182	0.152	0.04	ENSDART00000036461	Exonic	3'UTR	NA
	arhgap1	chr7	40176508	+	A	A->G	0.224	0.225	0.253	ENSDART00000036461	Exonic	3'UTR	NA
	arhgap1	chr7	40176509	+	A	A->G	0.284	0.296	0.266	ENSDART00000036461	Exonic	3'UTR	NA
	arhgap1	chr7	40176517	+	A	A->G	0.893	0.878	0.828	ENSDART00000036461	Exonic	3'UTR	NA
	arhgap1	chr7	40176522	+	A	A->G	0.374	0.254	0.265	ENSDART00000036461	Exonic	3'UTR	NA
	arhgap1	chr7	40176527	+	A	A->G	0.183	0.188	0.187	ENSDART00000036461	Exonic	3'UTR	NA
	arhgap1	chr7	40176541	+	A	A->G	0.488	0.615	0.514	ENSDART00000036461	Exonic	3'UTR	NA
	arhgap1	chr7	40176551	+	A	A->G	0.08	0.112	0.058	ENSDART00000036461	Exonic	3'UTR	NA
	arhgap1	chr7	40176670	+	A	A->G	0.596	0.668	0.625	ENSDART00000036461	Exonic	3'UTR	NA
	arhgap1	chr7	40176671	+	A	A->G	0.306	0.317	0.295	ENSDART00000036461	Exonic	3'UTR	NA
	arhgap1	chr7	40176672	+	A	A->G	0.105	0.221	0.193	ENSDART00000036461	Exonic	3'UTR	NA
	arhgap1	chr7	40176678	+	A	A->G	0.703	0.774	0.681	ENSDART00000036461	Exonic	3'UTR	NA
	arhgap1	chr7	40176681	+	A	A->G	0.135	0.163	0.116	ENSDART00000036461	Exonic	3'UTR	NA
	arhgap1	chr7	40176691	+	A	A->G	0.112	0.158	0.145	ENSDART00000036461	Exonic	3'UTR	NA
	itfg1	chr7	43541078	+	A	A->G	0.356	0.036	0.136	ENSDART00000110907	Intronic	Intron	NA
	itfg1	chr7	43541081	+	A	A->G	0.389	0.533	0.292	ENSDART00000110907	Intronic	Intron	NA
	itfg1	chr7	43541089	+	A	A->G	0.357	0.44	0.367	ENSDART00000110907	Intronic	Intron	NA
	itfg1	chr7	43541092	+	A	A->G	1	0.964	1	ENSDART00000110907	Intronic	Intron	NA
	itfg1	chr7	43541093	+	A	A->G	0.71	0.929	0.908	ENSDART00000110907	Intronic	Intron	NA
	usp12 (1 of 2)	chr7	52809356	+	A	A->G	0.194	0.292	0.194	ENSDART00000114429	Exonic	3'UTR	NA
	usp12 (1 of 2)	chr7	52809407	+	A	A->G	0.048	0.047	0.061	ENSDART00000114429	Exonic	3'UTR	NA
	usp12 (1 of 2)	chr7	52809413	+	A	A->G	0.671	0.563	0.545	ENSDART00000114429	Exonic	3'UTR	NA
	usp12 (1 of 2)	chr7	52809418	+	A	A->G	0.242	0.172	0.082	ENSDART00000114429	Exonic	3'UTR	NA
	usp12 (1 of 2)	chr7	52809423	+	A	A->G	0.179	0.214	0.195	ENSDART00000114429	Exonic	3'UTR	NA
	usp12 (1 of 2)	chr7	52809428	+	A	A->G	0.317	0.29	0.191	ENSDART00000114429	Exonic	3'UTR	NA
	usp12 (1 of 2)	chr7	52809436	+	A	A->G	0.867	0.835	0.754	ENSDART00000114429	Exonic	3'UTR	NA
	slc22a31	chr7	57731117	+	A	A->G	0.308	0.305	0.189	ENSDART00000112483	Exonic	3'UTR	NA
	slc22a31	chr7	57731119	+	A	A->G	0.207	0.284	0.131	ENSDART00000112483	Exonic	3'UTR	NA
	slc22a31	chr7	57731128	+	A	A->G	0.541	0.524	0.657	ENSDART00000112483	Exonic	3'UTR	NA
[truncated: 4,852 more rows]
