# Supplementary material for: Dynamic Editome of Zebrafish under Aminoglycosides Treatment and Its Potential Involvement in Ototoxicity
Source: Front Pharmacol. 2017 Nov 22;8:854. doi: 10.3389/fphar.2017.00854 (PMC5702851; doi:10.3389/fphar.2017.00854)
Supplement: Supplementary file 4 [file Table3.XLS]

## Sheet: Sheet1
Supplementary table S3. List of editing sites subjected to validation by Sanger sequencing
			Strand						Validation results
	Genome Chr	Genome Pos		Reference base	Editing type	Editing degree	Gene type or region	Gene name	genomic DNA		cDNA (variant)		validated?
									replicate 1	replicate 2	replicate 1	replicate 2
	9600717	19	+	A	A->G	0.324	3'UTR	crabp2b	A	A	A/G	A/G	TRUE
	9600721	19	+	A	A->G	0.552	3'UTR	crabp2b	A	A	A/G	A/G	TRUE
	9600727	19	+	A	A->G	0.197	3'UTR	crabp2b	A	A	A/G	A/G	TRUE
	9600731	19	+	A	A->G	0.307	3'UTR	crabp2b	A	A	A/G	A/G	TRUE
	57731313	7	+	A	A->G	0.054	3'UTR	slc22a31	A	A	A/G	A/G	TRUE
	57731356	7	+	A	A->G	0.237	3'UTR	slc22a31	A	A	A/G	A/G	TRUE
	57731367	7	+	A	A->G	0.333	3'UTR	slc22a31	A	A	A/G	A/G	TRUE
	57731375	7	+	A	A->G	0.052	3'UTR	slc22a31	A	A	A/G	A/G	TRUE
	57731377	7	+	A	A->G	0.198	3'UTR	slc22a31	A	A	A/G	A/G	TRUE
	57731422	7	+	A	A->G	0.315	3'UTR	slc22a31	A	A	A/G	A/G	TRUE
	57731440	7	+	A	A->G	0.497	3'UTR	slc22a31	A	A	A/G	A/G	TRUE
	57731441	7	+	A	A->G	0.6	3'UTR	slc22a31	A	A	A/G	A/G	TRUE
	57731444	7	+	A	A->G	0.255	3'UTR	slc22a31	A	A	A/G	A/G	TRUE
	57731446	7	+	A	A->G	0.19	3'UTR	slc22a31	A	A	A/G	A/G	TRUE
	57731449	7	+	A	A->G	0.178	3'UTR	slc22a31	A	A	A/G	A/G	TRUE
	57731452	7	+	A	A->G	0.356	3'UTR	slc22a31	A	A	A/G	A/G	TRUE
	57731457	7	+	A	A->G	0.492	3'UTR	slc22a31	A	A	A/G	A/G	TRUE
	59149763	6	+	A	A->G	0.058	3'UTR	shmt2	A	A	A/G	A/G	TRUE
	59149769	6	+	A	A->G	0.044	3'UTR	shmt2	A	A	A/G	A/G	TRUE
	59149780	6	+	A	A->G	0.204	3'UTR	shmt2	A	A	A/G	A/G	TRUE
	59149809	6	+	A	A->G	0.208	3'UTR	shmt2	A	A	A/G	A/G	TRUE
	6913120	6	-	C	C->T	0.337	3'UTR	si:ch211-114n24.7	C	C	C/T	C/T	TRUE
	6913152	6	-	G	G->A	0.324	3'UTR	si:ch211-114n24.7	G	G	G/A	G/A	TRUE
	2985431	19	+	A	A->G	0.126	3'UTR	sp4	A	A	A/G	A/G	TRUE
	2985432	19	+	A	A->G	0.748	3'UTR	sp4	A	A	A/G	A/G	TRUE
	2985436	19	+	A	A->G	0.052	3'UTR	sp4	A	A	A/G	A/G	TRUE
	2985449	19	+	A	A->G	0.119	3'UTR	sp4	A	A	A/G	A/G	TRUE
	2985455	19	+	A	A->G	0.349	3'UTR	sp4	A	A	A/G	A/G	TRUE
	2985501	19	+	A	A->G	0.738	3'UTR	sp4	A	A	A/G	A/G	TRUE
	2985514	19	+	A	A->G	0.361	3'UTR	sp4	A	A	A/G	A/G	TRUE
	2985520	19	+	A	A->G	0.944	3'UTR	sp4	A	A	A/G	A/G	TRUE
	2985527	19	+	A	A->G	0.329	3'UTR	sp4	A	A	A/G	A/G	TRUE
	2985530	19	+	A	A->G	0.838	3'UTR	sp4	A	A	A/G	A/G	TRUE
	2985532	19	+	A	A->G	0.624	3'UTR	sp4	A	A	A/G	A/G	TRUE
	2985544	19	+	A	A->G	0.433	3'UTR	sp4	A	A	A/G	A/G	TRUE
	2985547	19	+	A	A->G	0.467	3'UTR	sp4	A	A	A/G	A/G	TRUE
	2985549	19	+	A	A->G	0.321	3'UTR	sp4	A	A	A/G	A/G	TRUE
	2985551	19	+	A	A->G	0.555	3'UTR	sp4	A	A	A/G	A/G	TRUE
	2985560	19	+	A	A->G	0.092	3'UTR	sp4	A	A	A/G	A/G	TRUE
	2985571	19	+	A	A->G	0.489	3'UTR	sp4	A	A	A/G	A/G	TRUE
	2985582	19	+	A	A->G	0.9	3'UTR	sp4	A	A	A/G	A/G	TRUE
	2985587	19	+	A	A->G	0.506	3'UTR	sp4	A	A	A/G	A/G	TRUE
	2985599	19	+	A	A->G	0.204	3'UTR	sp4	A	A	A/G	A/G	TRUE
	2985600	19	+	A	A->G	0.124	3'UTR	sp4	A	A	A/G	A/G	TRUE
	2985602	19	+	A	A->G	0.396	3'UTR	sp4	A	A	A/G	A/G	TRUE
	2985610	19	+	A	A->G	0.322	3'UTR	sp4	A	A	A/G	A/G	TRUE
	2985646	19	+	A	A->G	0.186	3'UTR	sp4	A	A	A/G	A/G	TRUE
	2985729	19	+	A	A->G	0.237	3'UTR	sp4	A	A	A/G	A/G	TRUE
	8739060	13	+	G	G->A	0.307	CDS	alms1	G	G	G	G	FALSE
	8739101	13	+	G	G->A	0.306	CDS	alms1	G	G	G	G	FALSE
	8739138	13	+	G	G->A	0.321	CDS	alms1	G	G	G	G	FALSE
	8739157	13	+	G	G->A	0.325	CDS	alms1	G	G	G	G	FALSE
	9600597	19	+	T	T->C	0.186	3'UTR	crabp2b	T	T	T	T	FALSE
	9600663	19	+	T	T->C	0.309	3'UTR	crabp2b	T	T	T	T	FALSE
	9600787	19	+	T	T->C	0.245	3'UTR	crabp2b	T	T	T	T	FALSE
	9600816	19	+	T	T->C	0.269	3'UTR	crabp2b	T	T	T	T	FALSE
	9600846	19	+	A	A->G	0.233	3'UTR	crabp2b	A	A	A	A	FALSE
	9600934	19	+	T	T->C	0.188	3'UTR	crabp2b	T	T	T	T	FALSE
	361166	16	+	A	A->G	0.167	3'UTR	nrsn1	A	A	A/G	A/G	TRUE
	361201	16	+	A	A->G	0.108	3'UTR	nrsn1	A	A	A/G	A/G	TRUE
	361216	16	+	A	A->G	0.083	3'UTR	nrsn1	A	A	A/G	A/G	TRUE
	361245	16	+	A	A->G	0.042	3'UTR	nrsn1	A	A	A/G	A/G	TRUE
	5897211	12	-	T	A->G	0.393	3'UTR	plekhm1	T	T	T/C	T/C	TRUE
	5897260	12	-	T	A->G	0.074	3'UTR	plekhm1	T	T	T/C	T/C	TRUE
	5897269	12	-	T	A->G	0.495	3'UTR	plekhm1	T	T	T/C	T/C	TRUE
	5897293	12	-	T	A->G	0.42	3'UTR	plekhm1	T	T	T/C	T/C	TRUE
	5897294	12	-	T	A->G	0.664	3'UTR	plekhm1	T	T	T/C	T/C	TRUE
	5897300	12	-	T	A->G	0.328	3'UTR	plekhm1	T	T	T/C	T/C	TRUE
	5897309	12	-	T	A->G	0.269	3'UTR	plekhm1	T	T	T/C	T/C	TRUE
	5897313	12	-	T	A->G	0.424	3'UTR	plekhm1	T	T	T/C	T/C	TRUE
	5897323	12	-	T	A->G	0.348	3'UTR	plekhm1	T	T	T/C	T/C	TRUE
	5897334	12	-	T	A->G	0.583	3'UTR	plekhm1	T	T	T/C	T/C	TRUE
	5897343	12	-	T	A->G	0.075	3'UTR	plekhm1	T	T	T/C	T/C	TRUE
	5897364	12	-	T	A->G	0.75	3'UTR	plekhm1	T	T	T/C	T/C	TRUE
	20754673	7	-	T	A->G	0.075	CDS	oxa1l	T	T	T	T	FALSE
	20754702	7	-	T	A->G	0.066	CDS	oxa1l	T	T	T	T	FALSE
	20754724	7	-	T	A->G	0.087	CDS	oxa1l	T	T	T	T	FALSE
	29451953	13	+	C	C->T	1	3'UTR	unc5b	C	C	C	C	FALSE
	29451960	13	+	C	C->T	1	3'UTR	unc5b	C	C	C	C	FALSE
	29451963	13	+	C	C->T	1	3'UTR	unc5b	C	C	C	C	FALSE
	40729145	24	+	A	A->G	0.667	3'UTR	tbc1d24	A	A	A/G	A/G	TRUE
	40729155	24	+	A	A->G	0.667	3'UTR	tbc1d24	A	A	A/G	A/G	TRUE
	40729176	24	+	A	A->G	0.667	3'UTR	tbc1d24	A	A	A/G	A/G	TRUE
	45923107	10	+	A	A->G	0.69	3'UTR	adrbk2	A	A	A/G	A/G	TRUE
	45923110	10	+	A	A->G	0.483	3'UTR	adrbk2	A	A	A/G	A/G	TRUE
	45923117	10	+	A	A->G	0.868	3'UTR	adrbk2	A	A	A/G	A/G	TRUE
	45923124	10	+	A	A->G	0.701	3'UTR	adrbk2	A	A	A/G	A/G	TRUE
	45923129	10	+	A	A->G	0.563	3'UTR	adrbk2	A	A	A/G	A/G	TRUE
	45923136	10	+	A	A->G	0.172	3'UTR	adrbk2	A	A	A/G	A/G	TRUE
	45923144	10	+	A	A->G	0.189	3'UTR	adrbk2	A	A	A/G	A/G	TRUE
	45923150	10	+	A	A->G	0.587	3'UTR	adrbk2	A	A	A/G	A/G	TRUE
	45923156	10	+	A	A->G	0.407	3'UTR	adrbk2	A	A	A/G	A/G	TRUE
	45923161	10	+	A	A->G	0.357	3'UTR	adrbk2	A	A	A/G	A/G	TRUE
	45923162	10	+	A	A->G	0.139	3'UTR	adrbk2	A	A	A/G	A/G	TRUE
	45923171	10	+	A	A->G	0.958	3'UTR	adrbk2	A	A	A/G	A/G	TRUE
	45923175	10	+	A	A->G	0.209	3'UTR	adrbk2	A	A	A/G	A/G	TRUE
	45923178	10	+	A	A->G	0.35	3'UTR	adrbk2	A	A	A/G	A/G	TRUE
	45923183	10	+	A	A->G	0.591	3'UTR	adrbk2	A	A	A/G	A/G	TRUE
	45923185	10	+	A	A->G	0.234	3'UTR	adrbk2	A	A	A/G	A/G	TRUE
	45923186	10	+	A	A->G	0.288	3'UTR	adrbk2	A	A	A/G	A/G	TRUE
	45923195	10	+	A	A->G	0.162	3'UTR	adrbk2	A	A	A/G	A/G	TRUE
	45923217	10	+	A	A->G	0.74	3'UTR	adrbk2	A	A	A/G	A/G	TRUE
	45923220	10	+	A	A->G	0.584	3'UTR	adrbk2	A	A	A/G	A/G	TRUE
	45923223	10	+	A	A->G	0.389	3'UTR	adrbk2	A	A	A/G	A/G	TRUE
	45923229	10	+	A	A->G	0.258	3'UTR	adrbk2	A	A	A/G	A/G	TRUE
	45923231	10	+	A	A->G	0.207	3'UTR	adrbk2	A	A	A/G	A/G	TRUE
	45923232	10	+	A	A->G	0.212	3'UTR	adrbk2	A	A	A/G	A/G	TRUE
	45923243	10	+	A	A->G	0.241	3'UTR	adrbk2	A	A	A/G	A/G	TRUE
	45923252	10	+	A	A->G	0.059	3'UTR	adrbk2	A	A	A/G	A/G	TRUE
	45923432	10	+	A	A->G	0.149	3'UTR	adrbk2	A	A	A/G	A/G	TRUE
	45923434	10	+	A	A->G	0.369	3'UTR	adrbk2	A	A	A/G	A/G	TRUE
	45923439	10	+	A	A->G	0.279	3'UTR	adrbk2	A	A	A/G	A/G	TRUE
	2974799	10	-	T	A->G	0.133	3'UTR	marveld2a	A	A	A/G	A/G	TRUE
	2974814	10	-	T	A->G	0.567	3'UTR	marveld2a	A	A	A/G	A/G	TRUE
	2974831	10	-	T	A->G	0.389	3'UTR	marveld2a	A	A	A/G	A/G	TRUE
	2974835	10	-	T	A->G	0.576	3'UTR	marveld2a	A	A	A/G	A/G	TRUE
	20621739	10	-	T	A->G	0.389	3'UTR	whsc1l1	A	A	A/G	A/G	TRUE
	20621749	10	-	T	A->G	0.112	3'UTR	whsc1l1	A	A	A/G	A/G	TRUE
	20621758	10	-	T	A->G	0.456	3'UTR	whsc1l1	A	A	A/G	A/G	TRUE
	20621788	10	-	T	A->G	0.83	3'UTR	whsc1l1	A	A	A/G	A/G	TRUE
	20621792	10	-	T	A->G	0.164	3'UTR	whsc1l1	A	A	A/G	A/G	TRUE
	20621807	10	-	T	A->G	0.03	3'UTR	whsc1l1	A	A	A/G	A/G	TRUE
	20621809	10	-	T	A->G	0.833	3'UTR	whsc1l1	A	A	A/G	A/G	TRUE
	20621868	10	-	T	A->G	1	3'UTR	whsc1l1	A	A	A/G	A/G	TRUE
	20621874	10	-	T	A->G	0.639	3'UTR	whsc1l1	A	A	A/G	A/G	TRUE
	20621884	10	-	T	A->G	0.5	3'UTR	whsc1l1	A	A	A/G	A/G	TRUE
	20621890	10	-	T	A->G	0.222	3'UTR	whsc1l1	A	A	A/G	A/G	TRUE
	20621896	10	-	T	A->G	0.317	3'UTR	whsc1l1	A	A	A/G	A/G	TRUE
	20621906	10	-	T	A->G	0.455	3'UTR	whsc1l1	A	A	A/G	A/G	TRUE
	20621907	10	-	T	A->G	0.182	3'UTR	whsc1l1	A	A	A/G	A/G	TRUE
	20621911	10	-	T	A->G	0.022	3'UTR	whsc1l1	A	A	A/G	A/G	TRUE
	20621917	10	-	T	A->G	0.878	3'UTR	whsc1l1	A	A	A/G	A/G	TRUE
	46305612	1	+	A	A->G	0.111	3'UTR	pkn1	A	A	A/G	A/G	TRUE
	46305615	1	+	A	A->G	0.353	3'UTR	pkn1	A	A	A/G	A/G	TRUE
	46305626	1	+	A	A->G	0.191	3'UTR	pkn1	A	A	A/G	A/G	TRUE
	46305641	1	+	A	A->G	0.134	3'UTR	pkn1	A	A	A/G	A/G	TRUE
	46305647	1	+	A	A->G	0.088	3'UTR	pkn1	A	A	A/G	A/G	TRUE
	46305650	1	+	A	A->G	0.086	3'UTR	pkn1	A	A	A/G	A/G	TRUE
	46305654	1	+	A	A->G	0.231	3'UTR	pkn1	A	A	A/G	A/G	TRUE
	46305656	1	+	C	C->T	0.385	3'UTR	pkn1	C	C	C	C	FALSE
	46305661	1	+	A	A->G	0.208	3'UTR	pkn1	A	A	A/G	A/G	TRUE
	46305713	1	+	A	A->G	0.077	3'UTR	pkn1	A	A	A/G	A/G	TRUE
	46305716	1	+	A	A->G	0.114	3'UTR	pkn1	A	A	A/G	A/G	TRUE
	46305725	1	+	A	A->G	0.549	3'UTR	pkn1	A	A	A/G	A/G	TRUE
	46305743	1	+	A	A->G	0.131	3'UTR	pkn1	A	A	A/G	A/G	TRUE
	46305744	1	+	A	A->G	0.188	3'UTR	pkn1	A	A	A/G	A/G	TRUE
	46305755	1	+	A	A->G	0.487	3'UTR	pkn1	A	A	A/G	A/G	TRUE
	46305758	1	+	A	A->G	0.304	3'UTR	pkn1	A	A	A/G	A/G	TRUE
	46305786	1	+	A	A->G	0.121	3'UTR	pkn1	A	A	A/G	A/G	TRUE
	46305793	1	+	C	C->T	0.483	3'UTR	pkn1	C	C	C	C	FALSE
	46305794	1	+	A	A->G	0.178	3'UTR	pkn1	A	A	A/G	A/G	TRUE
	46305796	1	+	A	A->G	0.453	3'UTR	pkn1	A	A	A/G	A/G	TRUE
	46305804	1	+	A	A->G	0.17	3'UTR	pkn1	A	A	A/G	A/G	TRUE
	46305813	1	+	C	C->T	0.405	3'UTR	pkn1	C	C	C	C	FALSE
	46305819	1	+	A	A->G	0.061	3'UTR	pkn1	A	A	A/G	A/G	TRUE
	46305839	1	+	A	A->G	0.206	3'UTR	pkn1	A	A	A/G	A/G	TRUE
	46305853	1	+	A	A->G	0.079	3'UTR	pkn1	A	A	A/G	A/G	TRUE
	46305859	1	+	A	A->G	0.087	3'UTR	pkn1	A	A	A/G	A/G	TRUE
	46305888	1	+	C	C->T	0.371	3'UTR	pkn1	C	C	C	C	FALSE
	46305900	1	+	A	A->G	0.096	3'UTR	pkn1	A	A	A/G	A/G	TRUE
	46305903	1	+	A	A->G	0.176	3'UTR	pkn1	A	A	A/G	A/G	TRUE
	46305907	1	+	A	A->G	0.396	3'UTR	pkn1	A	A	A/G	A/G	TRUE
	46305916	1	+	A	A->G	0.132	3'UTR	pkn1	A	A	A/G	A/G	TRUE
	46305924	1	+	A	A->G	0.133	3'UTR	pkn1	A	A	A/G	A/G	TRUE
	46305933	1	+	A	A->G	0.089	3'UTR	pkn1	A	A	A/G	A/G	TRUE
	543547	23	-	T	A->G	0.634	3'UTR	samhd1	A	A	A/G	A/G	TRUE
	543574	23	-	T	A->G	0.133	3'UTR	samhd1	A	A	A/G	A/G	TRUE
	543578	23	-	T	A->G	0.299	3'UTR	samhd1	A	A	A/G	A/G	TRUE
	543600	23	-	T	A->G	0.205	3'UTR	samhd1	A	A	A/G	A/G	TRUE
	543688	23	-	T	A->G	0.157	3'UTR	samhd1	A	A	A/G	A/G	TRUE
	543694	23	-	T	A->G	0.341	3'UTR	samhd1	A	A	A/G	A/G	TRUE
	543697	23	-	T	A->G	0.3	3'UTR	samhd1	A	A	A/G	A/G	TRUE
	543705	23	-	T	A->G	0.909	3'UTR	samhd1	A	A	A/G	A/G	TRUE
	543735	23	-	T	A->G	0.439	3'UTR	samhd1	A	A	A/G	A/G	TRUE
	543750	23	-	T	A->G	0.447	3'UTR	samhd1	A	A	A/G	A/G	TRUE
	543754	23	-	T	A->G	0.26	3'UTR	samhd1	A	A	A/G	A/G	TRUE
	543757	23	-	T	A->G	0.632	3'UTR	samhd1	A	A	A/G	A/G	TRUE
	543759	23	-	T	A->G	0.493	3'UTR	samhd1	A	A	A/G	A/G	TRUE
	543776	23	-	T	A->G	0.228	3'UTR	samhd1	A	A	A/G	A/G	TRUE
	22470769	25	-	T	A->G	0.067	3'UTR	ahcyl2 (2 of 2)	A	A	A/G	A/G	TRUE
	22470774	25	-	T	A->G	0.2	3'UTR	ahcyl2 (2 of 2)	A	A	A/G	A/G	TRUE
	22470776	25	-	T	A->G	0.833	3'UTR	ahcyl2 (2 of 2)	A	A	A/G	A/G	TRUE

## Sheet: Sheet2
crabp2b
slc22a31
shmt2
sp4
nrsn1
tbc1d24
adrbk2
marveld2a
whsc1l1
pkn1
