# Supplementary material for: Dynamic Editome of Zebrafish under Aminoglycosides Treatment and Its Potential Involvement in Ototoxicity
Source: Front Pharmacol. 2017 Nov 22;8:854. doi: 10.3389/fphar.2017.00854 (PMC5702851; doi:10.3389/fphar.2017.00854)
Supplement: Supplementary file 6 [file Table5.XLSX]

## Sheet: Sheet1
Supplementary table 5. List of editing sites with more than 15% change of editing degree in both two AGs treatment
	Gene name	Genome Chr	Genome Pos	Strand	Reference base	Editing type	Editing degree of control	Editing degree in gentamycin treatment	Editing degree in neomycin treatment	ID of transcripts	Gene type or region Alter of codon			Change in drug treatment
	dclk2	chr1	37156211	+	A	A->G	0.35	0.163	0.2	ENSDART00000043855	Exonic	3'UTR	NA	Down-regulated of editing degree
	muc13a	chr1	45583565	+	A	A->G	0.721	0.46	0.287	ENSDART00000142702	Exonic	CDS	[E/E]	Down-regulated of editing degree
	pkn1	chr1	46305725	+	A	A->G	0.549	0.325	0.313	ENSDART00000132555	Exonic	3'UTR	NA	Down-regulated of editing degree
	asna1	chr1	52647128	+	A	A->G	0.541	0.274	0.383	ENSDART00000007079	Exonic	3'UTR	NA	Down-regulated of editing degree
	tpm2	chr10	8360329	+	A	A->G	0.472	0.257	0.311	ENSDART00000136769	Exonic	3'UTR	NA	Down-regulated of editing degree
	paqr3b	chr10	9325154	+	A	A->G	0.928	0.625	0.599	ENSDART00000064973	Exonic	3'UTR	NA	Down-regulated of editing degree
	paqr3b	chr10	9325165	+	A	A->G	0.844	0.594	0.544	ENSDART00000064973	Exonic	3'UTR	NA	Down-regulated of editing degree
	r3hdm4	chr11	5765034	+	A	A->G	0.891	0.713	0.599	ENSDART00000092270	Exonic	3'UTR	NA	Down-regulated of editing degree
	asap1 (1 of 3)	chr11	27496531	+	A	A->G	0.629	0.186	0.214	ENSDART00000103507	Exonic	3'UTR	NA	Down-regulated of editing degree
	rac3b	chr12	3631687	+	A	A->G	0.653	0.242	0.344	ENSDART00000122905	Exonic	3'UTR	NA	Down-regulated of editing degree
	rac3b	chr12	3631759	+	A	A->G	0.615	0.21	0.375	ENSDART00000122905	Exonic	3'UTR	NA	Down-regulated of editing degree
	rac3b	chr12	3631784	+	A	A->G	0.551	0.169	0.15	ENSDART00000122905	Exonic	3'UTR	NA	Down-regulated of editing degree
	mta3	chr12	26797012	+	A	A->G	0.917	0.72	0.764	ENSDART00000122665	Intronic	Intron	NA	Down-regulated of editing degree
	mta3	chr12	26797182	+	A	A->G	0.285	0.129	0.106	ENSDART00000122665	Intronic	Intron	NA	Down-regulated of editing degree
	mta3	chr12	26797214	+	A	A->G	0.7	0.533	0.375	ENSDART00000122665	Intronic	Intron	NA	Down-regulated of editing degree
	mta3	chr12	26797227	+	A	A->G	0.321	0.077	0.141	ENSDART00000122665	Intronic	Intron	NA	Down-regulated of editing degree
	gpam	chr12	33219933	+	A	A->G	0.702	0.35	0.303	ENSDART00000112061	Exonic	3'UTR	NA	Down-regulated of editing degree
	qkib	chr13	3490992	+	A	A->G	0.458	0.222	0.289	ENSDART00000136913	Intronic	Intron	NA	Down-regulated of editing degree
	sft2d1	chr13	4053651	+	A	A->G	0.295	0.096	0.14	ENSDART00000135113	Exonic	3'UTR	NA	Down-regulated of editing degree
	slc29a1a	chr13	47222280	+	A	A->G	0.772	0.594	0.591	ENSDART00000125208	Intronic	Intron	NA	Down-regulated of editing degree
	tmem87b (2 of 2)	chr13	48195381	+	A	A->G	0.708	0.407	0.414	ENSDART00000114160	Exonic	3'UTR	NA	Down-regulated of editing degree
	cabz01113978.1	chr14	631705	+	A	A->G	1	0.375	0.417	ENSDART00000111280	Intronic	Intron	NA	Down-regulated of editing degree
	rps6kal	chr14	9061418	+	A	A->G	0.424	0.186	0.177	ENSDART00000047993	Intronic	Intron	NA	Down-regulated of editing degree
	plp1a	chr14	18494985	+	A	A->G	0.693	0.501	0.423	ENSDART00000080522	Exonic	3'UTR	NA	Down-regulated of editing degree
	nsd1a	chr14	51471538	+	A	A->G	0.905	0.603	0.687	ENSDART00000084114	Exonic	3'UTR	NA	Down-regulated of editing degree
	sh2b2	chr15	2569830	+	A	A->G	0.51	0.275	0.292	ENSDART00000073642	Exonic	3'UTR	NA	Down-regulated of editing degree
	sh2b2	chr15	2569846	+	A	A->G	0.421	0.196	0.154	ENSDART00000073642	Exonic	3'UTR	NA	Down-regulated of editing degree
	sh2b2	chr15	2569866	+	A	A->G	0.444	0.217	0.1	ENSDART00000073642	Exonic	3'UTR	NA	Down-regulated of editing degree
	sh2b2	chr15	2569885	+	A	A->G	0.444	0.067	0.094	ENSDART00000073642	Exonic	3'UTR	NA	Down-regulated of editing degree
	si:ch211-195b21.5	chr17	23062367	+	A	A->G	0.8	0.503	0.611	ENSDART00000064993	Exonic	3'UTR	NA	Down-regulated of editing degree
	si:ch211-195b21.5	chr17	23062471	+	A	A->G	0.444	0.151	0.184	ENSDART00000064993	Exonic	3'UTR	NA	Down-regulated of editing degree
	fermt2	chr17	51323247	+	A	A->G	0.549	0.399	0.335	ENSDART00000085996	Exonic	3'UTR	NA	Down-regulated of editing degree
	eea1	chr18	15564162	+	A	A->G	0.473	0.315	0.247	ENSDART00000091349	Intronic	Intron	NA	Down-regulated of editing degree
	eea1	chr18	15564517	+	A	A->G	0.27	0.087	0.054	ENSDART00000091349	Intronic	Intron	NA	Down-regulated of editing degree
	cd82b	chr18	27573817	+	A	A->G	0.555	0.282	0.384	ENSDART00000147886	Exonic	3'UTR	NA	Down-regulated of editing degree
	prrg4	chr18	44088148	+	A	A->G	0.833	0.649	0.433	ENSDART00000151351	Exonic	3'UTR	NA	Down-regulated of editing degree
	sp4	chr19	2985025	+	A	A->G	0.45	0.294	0.254	ENSDART00000097528	Exonic	3'UTR	NA	Down-regulated of editing degree
	sp4	chr19	2985530	+	A	A->G	0.838	0.671	0.624	ENSDART00000097528	Exonic	3'UTR	NA	Down-regulated of editing degree
	sp4	chr19	2985582	+	A	A->G	0.9	0.695	0.725	ENSDART00000097528	Exonic	3'UTR	NA	Down-regulated of editing degree
	prcc	chr19	8136216	+	A	A->G	0.289	0.121	0.075	ENSDART00000092265	Exonic	3'UTR	NA	Down-regulated of editing degree
	crabp2b	chr19	9600717	+	A	A->G	0.324	0.145	0.127	ENSDART00000039597	Exonic	3'UTR	NA	Down-regulated of editing degree
	cthrc1a	chr19	13542204	+	A	A->G	0.55	0.346	0.326	ENSDART00000132892	Exonic	CDS	[Q/Q]	Down-regulated of editing degree
	kansl1 (1 of 3)	chr19	20109391	+	A	A->G	0.667	0.336	0.425	ENSDART00000129604	Intronic	Intron	NA	Down-regulated of editing degree
	kansl1 (1 of 3)	chr19	20109395	+	A	A->G	0.333	0.159	0.05	ENSDART00000129604	Intronic	Intron	NA	Down-regulated of editing degree
	kansl1 (1 of 3)	chr19	20109416	+	A	A->G	1	0.802	0.7	ENSDART00000129604	Intronic	Intron	NA	Down-regulated of editing degree
	kansl1 (1 of 3)	chr19	20109429	+	A	A->G	1	0.571	0.417	ENSDART00000129604	Intronic	Intron	NA	Down-regulated of editing degree
	kansl1 (1 of 3)	chr19	20109436	+	A	A->G	0.667	0.125	0.083	ENSDART00000129604	Intronic	Intron	NA	Down-regulated of editing degree
	c19h6orf136	chr19	31714537	+	A	A->G	0.314	0.118	0.098	ENSDART00000129742	Exonic	3'UTR	NA	Down-regulated of editing degree
	c19h6orf136	chr19	31714599	+	A	A->G	0.583	0.395	0.417	ENSDART00000129742	Exonic	3'UTR	NA	Down-regulated of editing degree
	tinagl1	chr19	43367040	+	A	A->G	0.611	0.295	0.364	ENSDART00000126228	Exonic	3'UTR	NA	Down-regulated of editing degree
	sft2d3	chr2	5049902	+	A	A->G	0.431	0.149	0.19	ENSDART00000103010	Exonic	3'UTR	NA	Down-regulated of editing degree
	ostm1	chr20	32527617	+	A	A->G	0.561	0.042	0.107	ENSDART00000145269	Exonic	3'UTR	NA	Down-regulated of editing degree
	vsnl1a	chr20	35452551	+	A	A->G	0.699	0.174	0.379	ENSDART00000135284	Exonic	3'UTR	NA	Down-regulated of editing degree
	ssh2b	chr21	39313387	+	A	A->G	0.219	0.035	0.06	ENSDART00000113436	Exonic	3'UTR	NA	Down-regulated of editing degree
	ube2b	chr21	44059325	+	A	A->G	0.456	0.262	0.202	ENSDART00000029946	Exonic	3'UTR	NA	Down-regulated of editing degree
	ube2b	chr21	44059340	+	A	A->G	0.635	0.325	0.466	ENSDART00000029946	Exonic	3'UTR	NA	Down-regulated of editing degree
	ube2b	chr21	44059345	+	A	A->G	0.629	0.431	0.438	ENSDART00000029946	Exonic	3'UTR	NA	Down-regulated of editing degree
	ube2b	chr21	44059357	+	A	A->G	0.869	0.549	0.467	ENSDART00000029946	Exonic	3'UTR	NA	Down-regulated of editing degree
	si:dkey-4c15.5	chr22	1407594	+	A	A->G	0.371	0.213	0.147	ENSDART00000106540	Intronic	Intron	NA	Down-regulated of editing degree
	si:dkey-4c15.14	chr22	1623635	+	A	A->G	0.65	0.477	0.353	ENSDART00000106236	Intronic	Intron	NA	Down-regulated of editing degree
	rbm15b	chr22	35045296	+	A	A->G	0.444	0.158	0.25	ENSDART00000136125	Exonic	3'UTR	NA	Down-regulated of editing degree
	rbm15b	chr22	35045371	+	A	A->G	0.917	0.743	0.714	ENSDART00000136125	Exonic	3'UTR	NA	Down-regulated of editing degree
	rbm15b	chr22	35045449	+	A	A->G	0.522	0.155	0.367	ENSDART00000136125	Exonic	3'UTR	NA	Down-regulated of editing degree
	tmem106c (1 of 2)	chr23	145000	+	A	A->G	0.631	0.457	0.175	ENSDART00000086651	Exonic	3'UTR	NA	Down-regulated of editing degree
	arhgef25 (2 of 2)	chr23	28259854	+	A	A->G	0.387	0.169	0.156	ENSDART00000048694	Exonic	3'UTR	NA	Down-regulated of editing degree
	fyco1a	chr23	40340709	+	A	A->G	0.944	0.542	0.589	ENSDART00000111043	Exonic	3'UTR	NA	Down-regulated of editing degree
	rab11fip3	chr24	39297127	+	A	A->G	0.556	0.206	0.346	ENSDART00000010764	Exonic	3'UTR	NA	Down-regulated of editing degree
	rab11fip3	chr24	39297237	+	A	A->G	0.5	0.148	0.259	ENSDART00000010764	Exonic	3'UTR	NA	Down-regulated of editing degree
	rab11fip3	chr24	39299178	+	A	A->G	0.527	0.342	0.27	ENSDART00000010764	Exonic	3'UTR	NA	Down-regulated of editing degree
	rab11fip3	chr24	39299207	+	A	A->G	0.694	0.354	0.541	ENSDART00000010764	Exonic	3'UTR	NA	Down-regulated of editing degree
	tbc1d24	chr24	40729155	+	A	A->G	0.667	0.045	0.451	ENSDART00000126233	Exonic	3'UTR	NA	Down-regulated of editing degree
	znf609 (2 of 2)	chr25	831704	+	A	A->G	0.391	0.2	0.141	ENSDART00000124970	Exonic	3'UTR	NA	Down-regulated of editing degree
	znf609 (2 of 2)	chr25	831719	+	A	A->G	0.832	0.651	0.388	ENSDART00000124970	Exonic	3'UTR	NA	Down-regulated of editing degree
	aass	chr25	29201213	+	A	A->G	0.5	0.288	0.225	ENSDART00000073502	Exonic	3'UTR	NA	Down-regulated of editing degree
	aass	chr25	29201233	+	A	A->G	0.566	0.263	0.175	ENSDART00000073502	Exonic	3'UTR	NA	Down-regulated of editing degree
	aass	chr25	29201245	+	A	A->G	0.435	0.141	0.254	ENSDART00000073502	Exonic	3'UTR	NA	Down-regulated of editing degree
	nkiras2	chr3	17452879	+	A	A->G	0.587	0.381	0.398	ENSDART00000074478	Exonic	3'UTR	NA	Down-regulated of editing degree
	gpr146	chr3	45754483	+	A	A->G	0.88	0.589	0.607	ENSDART00000083024	Exonic	3'UTR	NA	Down-regulated of editing degree
	bri3	chr3	62006360	+	A	A->G	0.35	0.176	0.109	ENSDART00000126417	Exonic	3'UTR	NA	Down-regulated of editing degree
	dnm1b	chr5	67007033	+	A	A->G	0.333	0.125	0.145	ENSDART00000097330	Exonic	3'UTR	NA	Down-regulated of editing degree
	nbeal1	chr6	4239253	+	A	A->G	0.833	0.596	0.556	ENSDART00000006221	Exonic	3'UTR	NA	Down-regulated of editing degree
	nbeal1	chr6	4239258	+	A	A->G	0.667	0.211	0.133	ENSDART00000006221	Exonic	3'UTR	NA	Down-regulated of editing degree
	nbeal1	chr6	4239263	+	A	A->G	0.478	0.205	0.106	ENSDART00000006221	Exonic	3'UTR	NA	Down-regulated of editing degree
	nbeal1	chr6	4239268	+	A	A->G	0.429	0.036	0.192	ENSDART00000006221	Exonic	3'UTR	NA	Down-regulated of editing degree
	ntn1a	chr6	18118758	+	A	A->G	0.381	0.228	0.131	ENSDART00000148565	Exonic	3'UTR	NA	Down-regulated of editing degree
	kif1aa	chr6	26980031	+	A	A->G	0.389	0.23	0.115	ENSDART00000088364	Exonic	3'UTR	NA	Down-regulated of editing degree
	jak1	chr6	31120075	+	A	A->G	0.627	0.39	0.296	ENSDART00000018083	Exonic	3'UTR	NA	Down-regulated of editing degree
	jak1	chr6	31120090	+	A	A->G	0.402	0.198	0.221	ENSDART00000018083	Exonic	3'UTR	NA	Down-regulated of editing degree
	stx16	chr6	49689709	+	A	A->G	0.431	0.133	0.099	ENSDART00000154738	Exonic	3'UTR	NA	Down-regulated of editing degree
	stx16	chr6	49689867	+	A	A->G	0.306	0.051	0.071	ENSDART00000154738	Exonic	3'UTR	NA	Down-regulated of editing degree
	stx16	chr6	49689904	+	A	A->G	0.411	0.243	0.175	ENSDART00000154738	Exonic	3'UTR	NA	Down-regulated of editing degree
	stx16	chr6	49690185	+	A	A->G	0.608	0.412	0.424	ENSDART00000154738	Exonic	3'UTR	NA	Down-regulated of editing degree
	stx16	chr6	49690529	+	A	A->G	0.568	0.365	0.336	ENSDART00000154738	Exonic	3'UTR	NA	Down-regulated of editing degree
	shmt2	chr6	59149577	+	A	A->G	0.326	0.167	0.151	ENSDART00000111064	Exonic	3'UTR	NA	Down-regulated of editing degree
	arnt2	chr7	11691656	+	A	A->G	0.685	0.489	0.437	ENSDART00000129575	Exonic	3'UTR	NA	Down-regulated of editing degree
	arnt2	chr7	11691687	+	A	A->G	0.493	0.28	0.271	ENSDART00000129575	Exonic	3'UTR	NA	Down-regulated of editing degree
	arnt2	chr7	11691887	+	A	A->G	0.579	0.427	0.376	ENSDART00000129575	Exonic	3'UTR	NA	Down-regulated of editing degree
	lrrc28	chr7	16424915	+	A	A->G	0.474	0.225	0.294	ENSDART00000080160	Exonic	3'UTR	NA	Down-regulated of editing degree
	itfg1	chr7	43541078	+	A	A->G	0.356	0.036	0.136	ENSDART00000110907	Intronic	Intron	NA	Down-regulated of editing degree
	slc22a31	chr7	57731440	+	A	A->G	0.497	0.294	0.332	ENSDART00000112483	Exonic	3'UTR	NA	Down-regulated of editing degree
	arpc5la	chr8	43501401	+	A	A->G	0.665	0.511	0.423	ENSDART00000061146	Exonic	3'UTR	NA	Down-regulated of editing degree
	dbnlb	chr8	54625019	+	A	A->G	0.351	0.075	0.143	ENSDART00000125241	Exonic	3'UTR	NA	Down-regulated of editing degree
	dbnlb	chr8	54625024	+	A	A->G	0.462	0.088	0.159	ENSDART00000125241	Exonic	3'UTR	NA	Down-regulated of editing degree
	dbnlb	chr8	54625030	+	A	A->G	0.611	0.443	0.448	ENSDART00000125241	Exonic	3'UTR	NA	Down-regulated of editing degree
	dbnlb	chr8	54625047	+	A	A->G	0.393	0.138	0.12	ENSDART00000125241	Exonic	3'UTR	NA	Down-regulated of editing degree
	dbnlb	chr8	54626471	+	A	A->G	0.443	0.173	0.211	ENSDART00000125241	Exonic	3'UTR	NA	Down-regulated of editing degree
	aaas	chr9	272310	+	A	A->G	0.531	0.37	0.359	ENSDART00000004735	Intronic	Intron	NA	Down-regulated of editing degree
	aaas	chr9	272484	+	A	A->G	0.607	0.382	0.43	ENSDART00000004735	Intronic	Intron	NA	Down-regulated of editing degree
	tmem198a	chr9	7545287	+	A	A->G	0.577	0.266	0.424	ENSDART00000125824	Exonic	3'UTR	NA	Down-regulated of editing degree
	tmem198a	chr9	7545295	+	A	A->G	0.627	0.453	0.407	ENSDART00000125824	Exonic	3'UTR	NA	Down-regulated of editing degree
	tmem198a	chr9	7545313	+	A	A->G	0.925	0.649	0.687	ENSDART00000125824	Exonic	3'UTR	NA	Down-regulated of editing degree
	si:dkey-3d4.3	chr9	38012404	+	A	A->G	0.405	0.201	0.167	ENSDART00000113562	Exonic	3'UTR	NA	Down-regulated of editing degree
	tmem194b	chr9	42552914	+	A	A->G	0.55	0.298	0.262	ENSDART00000137187	Exonic	3'UTR	NA	Down-regulated of editing degree
	zcchc7	chr1	20393427	-	T	A->G	0.208	0.054	0.017	ENSDART00000129066	Exonic	3'UTR	NA	Down-regulated of editing degree
	zcchc7	chr1	20393695	-	T	A->G	0.211	0	0.057	ENSDART00000129066	Exonic	3'UTR	NA	Down-regulated of editing degree
	ednrb1a	chr1	27553904	-	T	A->G	0.45	0.192	0.177	ENSDART00000121758	Exonic	3'UTR	NA	Down-regulated of editing degree
	cd99	chr1	33027301	-	T	A->G	0.53	0.36	0.29	ENSDART00000141347	Intronic	Intron	NA	Down-regulated of editing degree
	cd99	chr1	33027613	-	T	A->G	0.889	0.647	0.45	ENSDART00000141347	Intronic	Intron	NA	Down-regulated of editing degree
	cd99	chr1	33029051	-	T	A->G	0.647	0.481	0.42	ENSDART00000141347	Intronic	Intron	NA	Down-regulated of editing degree
	cd99	chr1	33029231	-	T	A->G	0.528	0.361	0.229	ENSDART00000141347	Intronic	Intron	NA	Down-regulated of editing degree
	cd99	chr1	33029336	-	T	A->G	0.278	0.036	0.03	ENSDART00000141347	Intronic	Intron	NA	Down-regulated of editing degree
	pgam1b	chr1	55248270	-	T	A->G	0.328	0.151	0.164	ENSDART00000122601	Exonic	3'UTR	NA	Down-regulated of editing degree
	il6st	chr10	7781361	-	T	A->G	0.792	0.417	0.54	ENSDART00000146913	Exonic	3'UTR	NA	Down-regulated of editing degree
	whsc1l1	chr10	20621788	-	T	A->G	0.83	0.669	0.66	ENSDART00000091115	Exonic	3'UTR	NA	Down-regulated of editing degree
	whsc1l1	chr10	20621809	-	T	A->G	0.833	0.57	0.378	ENSDART00000091115	Exonic	3'UTR	NA	Down-regulated of editing degree
	whsc1l1	chr10	20621906	-	T	A->G	0.455	0.253	0.271	ENSDART00000091115	Exonic	3'UTR	NA	Down-regulated of editing degree
	whsc1l1	chr10	20621917	-	T	A->G	0.878	0.688	0.673	ENSDART00000091115	Exonic	3'UTR	NA	Down-regulated of editing degree
	bcl7ba	chr10	34224659	-	T	A->G	0.631	0.438	0.381	ENSDART00000099819	Intronic	Intron	NA	Down-regulated of editing degree
	bcl7ba	chr10	34225244	-	T	A->G	0.821	0.371	0.473	ENSDART00000099819	Intronic	Intron	NA	Down-regulated of editing degree
	bcl7ba	chr10	34225260	-	T	A->G	0.631	0.349	0.375	ENSDART00000099819	Intronic	Intron	NA	Down-regulated of editing degree
	dgcr14	chr10	43454999	-	T	A->G	0.4	0.24	0.244	ENSDART00000086335	Exonic	3'UTR	NA	Down-regulated of editing degree
	clip1 (2 of 2)	chr10	45682050	-	T	A->G	0.667	0.492	0.1	ENSDART00000111509	Exonic	3'UTR	NA	Down-regulated of editing degree
	st3gal2l	chr11	27499570	-	T	A->G	0.519	0.161	0.274	ENSDART00000123094	Exonic	3'UTR	NA	Down-regulated of editing degree
	st3gal2l	chr11	27499784	-	T	A->G	0.786	0.525	0.553	ENSDART00000123094	Exonic	3'UTR	NA	Down-regulated of editing degree
	pir	chr11	30795051	-	T	A->G	0.348	0.138	0.156	ENSDART00000145251	Exonic	3'UTR	NA	Down-regulated of editing degree
	polr3e	chr12	1216442	-	T	A->G	0.495	0.08	0.256	ENSDART00000105292	Exonic	CDS	[Q/Q]	Down-regulated of editing degree
	polr3e	chr12	1216451	-	T	A->G	0.438	0.074	0.231	ENSDART00000105292	Exonic	CDS	[S/S]	Down-regulated of editing degree
	zdhhc16b	chr12	3428836	-	T	A->G	0.684	0.468	0.417	ENSDART00000114854	Exonic	3'UTR	NA	Down-regulated of editing degree
	vps25	chr12	4304936	-	T	A->G	0.881	0.652	0.662	ENSDART00000152433	Exonic	3'UTR	NA	Down-regulated of editing degree
	vps25	chr12	4304947	-	T	A->G	0.612	0.273	0.264	ENSDART00000152433	Exonic	3'UTR	NA	Down-regulated of editing degree
	vps25	chr12	4305331	-	T	A->G	0.708	0.362	0.458	ENSDART00000082093	Exonic	3'UTR	NA	Down-regulated of editing degree
	vps25	chr12	4305768	-	T	A->G	0.644	0.297	0.453	ENSDART00000082093	Exonic	3'UTR	NA	Down-regulated of editing degree
	vps25	chr12	4305827	-	T	A->G	0.712	0.29	0.455	ENSDART00000082093	Exonic	3'UTR	NA	Down-regulated of editing degree
	vps25	chr12	4305860	-	T	A->G	0.686	0.304	0.468	ENSDART00000082093	Exonic	3'UTR	NA	Down-regulated of editing degree
	plekhm1	chr12	5896131	-	T	A->G	0.46	0.25	0.083	ENSDART00000129644	Exonic	3'UTR	NA	Down-regulated of editing degree
	plekhm1	chr12	5897541	-	T	A->G	0.651	0.393	0.305	ENSDART00000092241	Exonic	3'UTR	NA	Down-regulated of editing degree
	cdc42ep1 (2 of 2)	chr12	20335362	-	T	A->G	0.75	0.583	0.302	ENSDART00000111036	Exonic	3'UTR	NA	Down-regulated of editing degree
	cdc42ep1 (2 of 2)	chr12	20335379	-	T	A->G	0.833	0.651	0.604	ENSDART00000111036	Exonic	3'UTR	NA	Down-regulated of editing degree
	vti1a	chr12	32847341	-	T	A->G	0.409	0.198	0.198	ENSDART00000154255	Intronic	Intron	NA	Down-regulated of editing degree
	slc16a3	chr12	34846081	-	T	A->G	1	0.841	0.781	ENSDART00000066233	Exonic	3'UTR	NA	Down-regulated of editing degree
	unk	chr12	37187390	-	T	A->G	0.5	0.305	0.35	ENSDART00000001053	Exonic	3'UTR	NA	Down-regulated of editing degree
	si:ch211-221j21.3	chr12	44313001	-	T	A->G	0.721	0.525	0.389	ENSDART00000154370	Exonic	3'UTR	NA	Down-regulated of editing degree
	si:ch211-221j21.3	chr12	44313060	-	T	A->G	0.566	0.356	0.292	ENSDART00000154370	Exonic	3'UTR	NA	Down-regulated of editing degree
	nvl	chr13	425247	-	T	A->G	0.889	0.682	0.51	ENSDART00000136881	Intronic	Intron	NA	Down-regulated of editing degree
	si:dkey-78p8.2	chr13	4922554	-	T	A->G	0.822	0.627	0.405	ENSDART00000110610	Exonic	3'UTR	NA	Down-regulated of editing degree
	adh8b	chr13	12507265	-	T	A->G	0.85	0.649	0.646	ENSDART00000042766	Intronic	Intron	NA	Down-regulated of editing degree
	adh8b	chr13	12507279	-	T	A->G	0.639	0.486	0.35	ENSDART00000042766	Intronic	Intron	NA	Down-regulated of editing degree
	march8	chr13	17803767	-	T	A->G	0.535	0.331	0.317	ENSDART00000054579	Intronic	Intron	NA	Down-regulated of editing degree
	tomm20a	chr13	50594094	-	T	A->G	0.933	0.463	0.201	ENSDART00000128415	Intronic	Intron	NA	Down-regulated of editing degree
	tomm20a	chr13	50594108	-	T	A->G	0.783	0.338	0.565	ENSDART00000128415	Intronic	Intron	NA	Down-regulated of editing degree
	acsl1b	chr14	937516	-	T	A->G	0.359	0.104	0.136	ENSDART00000130801	Intronic	Intron	NA	Down-regulated of editing degree
	acsl1b	chr14	937538	-	T	A->G	1	0.7	0.75	ENSDART00000130801	Intronic	Intron	NA	Down-regulated of editing degree
	acsl1b	chr14	937561	-	T	A->G	0.495	0.167	0.094	ENSDART00000130801	Intronic	Intron	NA	Down-regulated of editing degree
	acsl1b	chr14	937689	-	T	A->G	0.933	0.433	0.737	ENSDART00000130801	Intronic	Intron	NA	Down-regulated of editing degree
	bx842614.1	chr14	34765228	-	T	A->G	0.19	0.03	0.039	ENSDART00000112006	Exonic	3'UTR	NA	Down-regulated of editing degree
	al929007.1	chr14	49012067	-	T	A->G	0.562	0.33	0.259	ENSDART00000124925	Exonic	3'UTR	NA	Down-regulated of editing degree
	al929007.1	chr14	49012078	-	T	A->G	0.426	0.145	0.098	ENSDART00000124925	Exonic	3'UTR	NA	Down-regulated of editing degree
	cyp2y3	chr15	65494	-	T	A->G	0.68	0.483	0.508	ENSDART00000002842	Exonic	3'UTR	NA	Down-regulated of editing degree
	ppp5c	chr15	2720827	-	T	A->G	0.703	0.431	0.509	ENSDART00000102096	Intronic	Intron	NA	Down-regulated of editing degree
	usp32	chr15	23172123	-	T	A->G	0.724	0.529	0.522	ENSDART00000088808	Exonic	3'UTR	NA	Down-regulated of editing degree
	dckl1b	chr15	32986232	-	T	A->G	0.49	0.264	0.235	ENSDART00000122507	Exonic	3'UTR	NA	Down-regulated of editing degree
	kcnj13	chr15	38856353	-	T	A->G	0.272	0.105	0.096	ENSDART00000152253	Exonic	3'UTR	NA	Down-regulated of editing degree
	usp16	chr15	39817274	-	T	A->G	0.371	0.165	0.175	ENSDART00000085645	Exonic	3'UTR	NA	Down-regulated of editing degree
	slc25a36b	chr15	40295431	-	T	A->G	0.643	0.441	0.374	ENSDART00000156819	Exonic	3'UTR	NA	Down-regulated of editing degree
	slc25a36b	chr15	40295645	-	T	A->G	0.914	0.733	0.69	ENSDART00000156819	Exonic	3'UTR	NA	Down-regulated of editing degree
	pnisr	chr16	34983964	-	T	A->G	0.23	0.069	0.057	ENSDART00000141366	Exonic	3'UTR	NA	Down-regulated of editing degree
	pnisr	chr16	34984076	-	T	A->G	0.393	0.138	0.063	ENSDART00000147544	Intronic	Intron	NA	Down-regulated of editing degree
	kcnk6	chr18	44582180	-	T	A->G	0.607	0.438	0.444	ENSDART00000021192	Exonic	3'UTR	NA	Down-regulated of editing degree
	slc2a3a	chr19	10309342	-	T	A->G	0.368	0.179	0	ENSDART00000016197	Exonic	3'UTR	NA	Down-regulated of editing degree
	ube2ql1	chr19	28440349	-	T	A->G	0.4	0.231	0.215	ENSDART00000110016	Exonic	3'UTR	NA	Down-regulated of editing degree
	si:ch211-193k19.1	chr19	44875293	-	T	A->G	0.661	0.308	0.406	ENSDART00000051723	Exonic	3'UTR	NA	Down-regulated of editing degree
	cu694368.1	chr19	46815518	-	T	A->G	0.594	0.188	0.438	ENSDART00000060236	Exonic	3'UTR	NA	Down-regulated of editing degree
	rprd1a	chr19	48294548	-	T	A->G	0.49	0.225	0.117	ENSDART00000085956	Exonic	3'UTR	NA	Down-regulated of editing degree
	rprd1a	chr19	48294549	-	T	A->G	0.374	0.05	0.026	ENSDART00000085956	Exonic	3'UTR	NA	Down-regulated of editing degree
	gpaa1	chr2	2472829	-	T	A->G	0.497	0.337	0.271	ENSDART00000156432	Exonic	3'UTR	NA	Down-regulated of editing degree
	snap47	chr2	3881460	-	T	A->G	0.333	0.1	0.021	ENSDART00000125425	Exonic	3'UTR	NA	Down-regulated of editing degree
	snap47	chr2	3881465	-	T	A->G	0.333	0.136	0.045	ENSDART00000125425	Exonic	3'UTR	NA	Down-regulated of editing degree
	snap47	chr2	3881470	-	T	A->G	0.5	0.118	0.073	ENSDART00000125425	Exonic	3'UTR	NA	Down-regulated of editing degree
	dlg1l	chr2	4789518	-	T	A->G	0.464	0.304	0.275	ENSDART00000061429	Exonic	3'UTR	NA	Down-regulated of editing degree
	twsg1a	chr2	55429093	-	T	A->G	0.552	0.401	0.375	ENSDART00000149127	Exonic	3'UTR	NA	Down-regulated of editing degree
	twsg1a	chr2	55429160	-	T	A->G	0.425	0.239	0.268	ENSDART00000149127	Exonic	3'UTR	NA	Down-regulated of editing degree
	twsg1a	chr2	55429443	-	T	A->G	0.417	0.149	0.197	ENSDART00000149127	Exonic	3'UTR	NA	Down-regulated of editing degree
	twsg1a	chr2	55430463	-	T	A->G	0.531	0.228	0.363	ENSDART00000149127	Exonic	3'UTR	NA	Down-regulated of editing degree
	slc25a42	chr2	56875528	-	T	A->G	0.342	0.157	0.165	ENSDART00000127004	Exonic	3'UTR	NA	Down-regulated of editing degree
	slc25a42	chr2	56876246	-	T	A->G	0.852	0.548	0.511	ENSDART00000127004	Exonic	3'UTR	NA	Down-regulated of editing degree
	galca	chr20	4811889	-	T	A->G	0.643	0.454	0.453	ENSDART00000053870	Exonic	3'UTR	NA	Down-regulated of editing degree
	cep128	chr20	6014930	-	T	A->G	0.299	0.109	0.061	ENSDART00000091449	Intronic	Intron	NA	Down-regulated of editing degree
	cep128	chr20	6015731	-	T	A->G	1	0.85	0.714	ENSDART00000091449	Intronic	Intron	NA	Down-regulated of editing degree
	cep128	chr20	6015736	-	T	A->G	0.692	0.411	0.302	ENSDART00000091449	Intronic	Intron	NA	Down-regulated of editing degree
	ccdc25	chr20	39363739	-	T	A->G	0.396	0.235	0.216	ENSDART00000037282	Exonic	3'UTR	NA	Down-regulated of editing degree
	mllt4	chr20	43154174	-	T	A->G	0.439	0.179	0.219	ENSDART00000152888	Exonic	3'UTR	NA	Down-regulated of editing degree
	vmo1 (2 of 2)	chr21	1941134	-	T	A->G	0.676	0.324	0.393	ENSDART00000066621	Exonic	3'UTR	NA	Down-regulated of editing degree
	f2rl1.2	chr21	7195948	-	T	A->G	0.646	0.476	0.464	ENSDART00000151543	Exonic	CDS	[M/V]	Down-regulated of editing degree
	f2rl1.2	chr21	7196037	-	T	A->G	0.756	0.42	0.525	ENSDART00000151543	Exonic	CDS	[H/R]	Down-regulated of editing degree
	f2rl1.2	chr21	7196041	-	T	A->G	0.741	0.391	0.525	ENSDART00000151543	Exonic	CDS	[N/D]	Down-regulated of editing degree
	f2rl1.2	chr21	7196105	-	T	A->G	0.704	0.5	0.536	ENSDART00000151543	Exonic	CDS	[Q/Q]	Down-regulated of editing degree
	nek6	chr21	7856493	-	T	A->G	0.619	0.355	0.406	ENSDART00000055328	Exonic	3'UTR	NA	Down-regulated of editing degree
	nek6	chr21	7856538	-	T	A->G	0.678	0.384	0.45	ENSDART00000055328	Exonic	3'UTR	NA	Down-regulated of editing degree
	nek6	chr21	7856611	-	T	A->G	0.663	0.258	0.354	ENSDART00000055328	Exonic	3'UTR	NA	Down-regulated of editing degree
	bdp1 (2 of 2)	chr21	9763713	-	T	A->G	0.675	0.422	0.506	ENSDART00000124635	Exonic	CDS	[I/V]	Down-regulated of editing degree
	bdp1 (2 of 2)	chr21	9763719	-	T	A->G	0.683	0.446	0.5	ENSDART00000124635	Exonic	CDS	[M/V]	Down-regulated of editing degree
	hnrnph1l	chr21	28919586	-	T	A->G	0.654	0.413	0.48	ENSDART00000065447	Intronic	Intron	NA	Down-regulated of editing degree
	hnrnph1l	chr21	28919606	-	T	A->G	0.648	0.381	0.449	ENSDART00000065447	Intronic	Intron	NA	Down-regulated of editing degree
	hnrnph1l	chr21	28919607	-	T	A->G	0.305	0.122	0.119	ENSDART00000065447	Intronic	Intron	NA	Down-regulated of editing degree
	hnrnph1l	chr21	28919972	-	T	A->G	0.722	0.408	0.544	ENSDART00000065447	Intronic	Intron	NA	Down-regulated of editing degree
	hnrnph1l	chr21	28919988	-	T	A->G	0.806	0.317	0.571	ENSDART00000065447	Intronic	Intron	NA	Down-regulated of editing degree
	hnrnph1l	chr21	28920017	-	T	A->G	0.639	0.379	0.19	ENSDART00000065447	Intronic	Intron	NA	Down-regulated of editing degree
	pof1b	chr21	37472047	-	T	A->G	0.49	0.222	0.288	ENSDART00000124349	Exonic	3'UTR	NA	Down-regulated of editing degree
	arhgap19	chr22	37799555	-	T	A->G	0.667	0.44	0.465	ENSDART00000116455	Intronic	Intron	NA	Down-regulated of editing degree
	cdh26	chr23	988866	-	T	A->G	0.549	0.261	0.375	ENSDART00000110588	Exonic	3'UTR	NA	Down-regulated of editing degree
	napgl	chr24	959183	-	T	A->G	0.341	0.139	0.114	ENSDART00000063151	Exonic	3'UTR	NA	Down-regulated of editing degree
	slc4a2b	chr24	34532947	-	T	A->G	0.69	0.368	0.279	ENSDART00000127488	Exonic	3'UTR	NA	Down-regulated of editing degree
	slc6a16 (2 of 2)	chr24	40128521	-	T	A->G	0.778	0.161	0.393	ENSDART00000018010	Exonic	3'UTR	NA	Down-regulated of editing degree
	ambra1b	chr25	8153795	-	T	A->G	0.782	0.625	0.48	ENSDART00000104686	Exonic	3'UTR	NA	Down-regulated of editing degree
	fa2h	chr25	13992475	-	T	A->G	0.783	0.578	0.549	ENSDART00000121859	Exonic	3'UTR	NA	Down-regulated of editing degree
	fa2h	chr25	13992485	-	T	A->G	0.629	0.461	0.389	ENSDART00000121859	Exonic	3'UTR	NA	Down-regulated of editing degree
	cdk10	chr25	36017232	-	T	A->G	0.619	0.331	0.404	ENSDART00000045177	Exonic	3'UTR	NA	Down-regulated of editing degree
	cdk10	chr25	36017241	-	T	A->G	0.326	0.154	0.104	ENSDART00000045177	Exonic	3'UTR	NA	Down-regulated of editing degree
	sepw2a	chr3	19998102	-	T	A->G	0.422	0.237	0.193	ENSDART00000139902	Exonic	3'UTR	NA	Down-regulated of editing degree
	taok2a	chr3	21353801	-	T	A->G	0.917	0.646	0.497	ENSDART00000114631	Exonic	3'UTR	NA	Down-regulated of editing degree
	foxred2	chr3	27002579	-	T	A->G	0.329	0.11	0.142	ENSDART00000135389	Exonic	3'UTR	NA	Down-regulated of editing degree
	map3k3	chr3	31951914	-	T	A->G	0.449	0.165	0.202	ENSDART00000084932	Exonic	3'UTR	NA	Down-regulated of editing degree
	map3k3	chr3	31952047	-	T	A->G	0.436	0.25	0.167	ENSDART00000084932	Exonic	3'UTR	NA	Down-regulated of editing degree
	zgc:112484	chr3	32364750	-	T	A->G	0.929	0.732	0.728	ENSDART00000055294	Exonic	3'UTR	NA	Down-regulated of editing degree
	zgc:112484	chr3	32365167	-	T	A->G	0.395	0.219	0.075	ENSDART00000055294	Exonic	3'UTR	NA	Down-regulated of editing degree
	zgc:112484	chr3	32365866	-	T	A->G	0.48	0.158	0.208	ENSDART00000055294	Exonic	3'UTR	NA	Down-regulated of editing degree
	zgc:112484	chr3	32365872	-	T	A->G	0.472	0.14	0.208	ENSDART00000055294	Exonic	3'UTR	NA	Down-regulated of editing degree
	epn3 (2 of 2)	chr3	47498813	-	T	A->G	0.704	0.465	0.285	ENSDART00000156347	Exonic	3'UTR	NA	Down-regulated of editing degree
	epn3 (2 of 2)	chr3	47498910	-	T	A->G	0.371	0.143	0.172	ENSDART00000156347	Exonic	3'UTR	NA	Down-regulated of editing degree
	ubald1b	chr3	55687706	-	T	A->G	0.513	0.307	0.362	ENSDART00000005518	Intronic	Intron	NA	Down-regulated of editing degree
	ubald1b	chr3	55687778	-	T	A->G	0.332	0.168	0.108	ENSDART00000005518	Intronic	Intron	NA	Down-regulated of editing degree
	ern1	chr3	56287224	-	T	A->G	0.383	0.188	0.191	ENSDART00000014182	Exonic	3'UTR	NA	Down-regulated of editing degree
	jmjd6	chr3	61194938	-	T	A->G	0.281	0.096	0.058	ENSDART00000012113	Exonic	3'UTR	NA	Down-regulated of editing degree
	jmjd6	chr3	61194943	-	T	A->G	0.398	0.189	0.19	ENSDART00000012113	Exonic	3'UTR	NA	Down-regulated of editing degree
	si:dkey-172k15.5	chr4	61250722	-	T	A->G	0.393	0.187	0.089	ENSDART00000157020	Exonic	3'UTR	NA	Down-regulated of editing degree
	si:dkey-172k15.5	chr4	61250890	-	T	A->G	0.952	0.297	0.592	ENSDART00000157020	Exonic	3'UTR	NA	Down-regulated of editing degree
	zgc:110329	chr5	29779379	-	T	A->G	0.611	0.243	0.229	ENSDART00000051515	Exonic	3'UTR	NA	Down-regulated of editing degree
	zgc:110329	chr5	29779413	-	T	A->G	0.667	0.454	0.292	ENSDART00000051515	Exonic	3'UTR	NA	Down-regulated of editing degree
	fancd2	chr6	42223084	-	T	A->G	0.833	0.554	0.68	ENSDART00000128777	Exonic	3'UTR	NA	Down-regulated of editing degree
	cabz01086220.1	chr6	57795906	-	T	A->G	0.333	0.127	0.062	ENSDART00000051910	Exonic	3'UTR	NA	Down-regulated of editing degree
	apold1 (3 of 4)	chr7	2704569	-	T	A->G	0.536	0.136	0.141	ENSDART00000098148	Exonic	3'UTR	NA	Down-regulated of editing degree
	apold1 (3 of 4)	chr7	2704573	-	T	A->G	0.476	0.056	0.183	ENSDART00000098148	Exonic	3'UTR	NA	Down-regulated of editing degree
	pacs1 (1 of 6)	chr7	7757815	-	T	A->G	0.389	0.208	0.229	ENSDART00000129818	Exonic	3'UTR	NA	Down-regulated of editing degree
	pacs1 (1 of 6)	chr7	7759154	-	T	A->G	0.317	0.083	0.073	ENSDART00000129818	Exonic	3'UTR	NA	Down-regulated of editing degree
	btr04	chr7	16951781	-	T	A->G	0.583	0.25	0.125	ENSDART00000138523	Intronic	Intron	NA	Down-regulated of editing degree
	slc17a6b	chr7	34149847	-	T	A->G	0.841	0.258	0.372	ENSDART00000099872	Exonic	3'UTR	NA	Down-regulated of editing degree
	cgnl1	chr7	53947931	-	T	A->G	0.559	0.205	0.333	ENSDART00000155357	Exonic	CDS	[K/E]	Down-regulated of editing degree
	cgnl1	chr7	53948123	-	T	A->G	0.541	0.309	0.35	ENSDART00000155357	Exonic	CDS	[S/G]	Down-regulated of editing degree
	zgc:63587	chr8	4822995	-	T	A->G	0.586	0.41	0.352	ENSDART00000019828	Intronic	Intron	NA	Down-regulated of editing degree
	zgc:63587	chr8	4823022	-	T	A->G	0.972	0.819	0.708	ENSDART00000019828	Intronic	Intron	NA	Down-regulated of editing degree
	zgc:63587	chr8	4823033	-	T	A->G	0.671	0.457	0.447	ENSDART00000019828	Intronic	Intron	NA	Down-regulated of editing degree
	zgc:63587	chr8	4823973	-	T	A->G	0.528	0.246	0.184	ENSDART00000019828	Intronic	Intron	NA	Down-regulated of editing degree
	zgc:63587	chr8	4823974	-	T	A->G	0.479	0.292	0.24	ENSDART00000019828	Intronic	Intron	NA	Down-regulated of editing degree
	krt80	chr8	7654406	-	T	A->G	0.369	0.184	0.149	ENSDART00000045669	Exonic	3'UTR	NA	Down-regulated of editing degree
	tmem47	chr8	19088249	-	T	A->G	0.667	0.275	0.438	ENSDART00000123917	Exonic	3'UTR	NA	Down-regulated of editing degree
	kank3	chr8	49914488	-	T	A->G	0.398	0.156	0.071	ENSDART00000115050	Exonic	3'UTR	NA	Down-regulated of editing degree
	fgfr1a	chr8	53710690	-	T	A->G	0.61	0.445	0.455	ENSDART00000147742	Exonic	3'UTR	NA	Down-regulated of editing degree
	fgfr1a	chr8	53711300	-	T	A->G	0.694	0.288	0.457	ENSDART00000147742	Exonic	3'UTR	NA	Down-regulated of editing degree
	fgfr1a	chr8	53711318	-	T	A->G	0.311	0.122	0.094	ENSDART00000147742	Exonic	3'UTR	NA	Down-regulated of editing degree
	fgfr1a	chr8	53711323	-	T	A->G	0.306	0.042	0.031	ENSDART00000147742	Exonic	3'UTR	NA	Down-regulated of editing degree
	si:ch1073-392o20.2	chr8	55111721	-	T	A->G	0.319	0.103	0.09	ENSDART00000060603	Exonic	3'UTR	NA	Down-regulated of editing degree
	si:ch1073-392o20.2	chr8	55111747	-	T	A->G	0.638	0.306	0.417	ENSDART00000060603	Exonic	3'UTR	NA	Down-regulated of editing degree
	ubr3	chr9	3912255	-	T	A->G	0.513	0.294	0.313	ENSDART00000129091	Intronic	Intron	NA	Down-regulated of editing degree
	ankrd44	chr9	33142280	-	T	A->G	0.85	0.632	0.658	ENSDART00000037182	Exonic	3'UTR	NA	Down-regulated of editing degree
	egfl6	chr9	56714236	-	T	A->G	0.815	0.354	0.637	ENSDART00000099693	Exonic	3'UTR	NA	Down-regulated of editing degree
	egfl6	chr9	56715382	-	T	A->G	1	0.778	0.807	ENSDART00000099693	Exonic	3'UTR	NA	Down-regulated of editing degree
	egfl6	chr9	56715392	-	T	A->G	0.97	0.614	0.731	ENSDART00000099693	Exonic	3'UTR	NA	Down-regulated of editing degree
	egfl6	chr9	56715396	-	T	A->G	0.915	0.744	0.617	ENSDART00000099693	Exonic	3'UTR	NA	Down-regulated of editing degree
	egfl6	chr9	56715398	-	T	A->G	0.74	0.549	0.429	ENSDART00000099693	Exonic	3'UTR	NA	Down-regulated of editing degree
	egfl6	chr9	56715403	-	T	A->G	0.967	0.802	0.735	ENSDART00000099693	Exonic	3'UTR	NA	Down-regulated of editing degree
	gpm6bb	chr9	56765755	-	T	A->G	0.397	0.13	0.213	ENSDART00000130963	Intronic	Intron	NA	Down-regulated of editing degree
	gpm6bb	chr9	56765812	-	T	A->G	0.583	0.05	0.327	ENSDART00000130963	Intronic	Intron	NA	Down-regulated of editing degree
	gpm6bb	chr9	56765816	-	T	A->G	0.822	0.367	0.637	ENSDART00000130963	Intronic	Intron	NA	Down-regulated of editing degree
	il6st	chr10	7782315	-	T	A->G	0.861	0.59	0.6	ENSDART00000146913	Exonic	3'UTR	NA	Down-regulated of editing degree
	znf362a	chr11	41653283	-	T	A->G	0.46	0.232	0.106	ENSDART00000086287	Exonic	3'UTR	NA	Down-regulated of editing degree
	si:dkey-14o18.7	chr19	10305273	-	T	A->G	0.5	0.268	0.167	ENSDART00000141491	Intronic	Intron	NA	Down-regulated of editing degree
	col12a1b	chr20	49764176	-	T	A->G	0.546	0.353	0.395	ENSDART00000025926	Intronic	Intron	NA	Down-regulated of editing degree
	col12a1b	chr20	49764278	-	T	A->G	0.507	0.356	0.325	ENSDART00000025926	Intronic	Intron	NA	Down-regulated of editing degree
	col12a1b	chr20	49764281	-	T	A->G	0.52	0.349	0.324	ENSDART00000025926	Intronic	Intron	NA	Down-regulated of editing degree
	ube2r2	chr21	10269553	-	T	A->G	0.63	0.451	0.464	ENSDART00000081666	Exonic	3'UTR	NA	Down-regulated of editing degree
	intronpgl	chr24	958568	-	T	A->G	0.37	0.165	0.182	ENSDART00000063151	Exonic	3'UTR	NA	Down-regulated of editing degree
	intronpgl	chr24	958571	-	T	A->G	0.35	0.136	0.135	ENSDART00000063151	Exonic	3'UTR	NA	Down-regulated of editing degree
	intronpgl	chr24	959050	-	T	A->G	0.36	0.165	0.18	ENSDART00000063151	Exonic	3'UTR	NA	Down-regulated of editing degree
	intronpgl	chr24	959582	-	T	A->G	0.457	0.273	0.278	ENSDART00000063151	Exonic	3'UTR	NA	Down-regulated of editing degree
	ntn2	chr24	40269211	-	T	A->G	0.75	0.186	0.6	ENSDART00000112318	Exonic	CDS	[R/R]	Down-regulated of editing degree
	ntn2	chr24	40269229	-	T	A->G	0.778	0.151	0.6	ENSDART00000112318	Exonic	CDS	[F/F]	Down-regulated of editing degree
	ntn2	chr24	40269301	-	T	A->G	0.833	0.205	0.375	ENSDART00000112318	Exonic	CDS	[C/C]	Down-regulated of editing degree
	cry3	chr25	4286987	-	T	A->G	0.348	0.163	0.133	ENSDART00000028606	Exonic	3'UTR	NA	Down-regulated of editing degree
	cry3	chr25	4287427	-	T	A->G	0.8	0.427	0.567	ENSDART00000028606	Exonic	3'UTR	NA	Down-regulated of editing degree
	calrl2	chr8	17101817	-	T	A->G	0.917	0.643	0.694	ENSDART00000101655	Exonic	3'UTR	NA	Down-regulated of editing degree
	calrl2	chr8	17101934	-	T	A->G	0.741	0.467	0.377	ENSDART00000101655	Exonic	3'UTR	NA	Down-regulated of editing degree
	egfl6	chr9	56712566	-	T	A->G	0.778	0.467	0.5	ENSDART00000099693	Exonic	3'UTR	NA	Down-regulated of editing degree
	asintron1	chr1	52645592	+	T	T->C	0.427	0.268	0.26	ENSDART00000007079	Exonic	3'UTR	NA	Down-regulated of editing degree
	asintron1	chr1	52645681	+	T	T->C	0.496	0.269	0.238	ENSDART00000007079	Exonic	3'UTR	NA	Down-regulated of editing degree
	vash2	chr20	37940266	+	T	T->C	0.659	0.405	0.383	ENSDART00000153190	Exonic	3'UTR	NA	Down-regulated of editing degree
	si:ch211-210c8.5	chr23	33973675	+	T	T->C	0.284	0.13	0.109	ENSDART00000136246	Intronic	Intron	NA	Down-regulated of editing degree
	rab11fip3	chr24	39297092	+	T	T->C	0.762	0.55	0.585	ENSDART00000010764	Exonic	3'UTR	NA	Down-regulated of editing degree
	cabz01003826.1	chr25	32457314	+	T	T->C	0.683	0.267	0.412	ENSDART00000067039	Exonic	CDS	[I/I]	Down-regulated of editing degree
	cabz01003826.1	chr25	32457356	+	T	T->C	0.598	0.309	0.435	ENSDART00000067039	Exonic	CDS	[A/A]	Down-regulated of editing degree
	cabz01003826.1	chr25	32457360	+	T	T->C	0.598	0.326	0.43	ENSDART00000067039	Exonic	CDS	[C/R]	Down-regulated of editing degree
	gtpbp6	chr6	37399301	+	T	T->C	0.291	0.134	0.068	ENSDART00000086732	Intronic	Intron	NA	Down-regulated of editing degree
	gtpbp6	chr6	37399321	+	T	T->C	0.323	0.159	0.162	ENSDART00000086732	Intronic	Intron	NA	Down-regulated of editing degree
	gtpbp6	chr6	37399322	+	T	T->C	0.414	0.177	0.201	ENSDART00000086732	Intronic	Intron	NA	Down-regulated of editing degree
	gtpbp6	chr6	37399656	+	T	T->C	0.798	0.602	0.406	ENSDART00000086732	Intronic	Intron	NA	Down-regulated of editing degree
	snrpa1	chr7	10080389	+	T	T->C	0.422	0.244	0.141	ENSDART00000148818	Exonic	5'UTR	NA	Down-regulated of editing degree
	snrpa1	chr7	10080403	+	T	T->C	0.431	0.223	0.077	ENSDART00000148818	Exonic	5'UTR	NA	Down-regulated of editing degree
	si:dkey-56p7.9	chr7	50177705	+	T	T->C	0.587	0.396	0.371	ENSDART00000139660	Intronic	Intron	NA	Down-regulated of editing degree
	si:dkey-56p7.9	chr7	50179438	+	T	T->C	0.329	0.133	0.127	ENSDART00000139660	Intronic	Intron	NA	Down-regulated of editing degree
	si:ch211-167b20.8	chr8	26600308	+	T	T->C	0.694	0.497	0.5	ENSDART00000156340	Exonic	5'UTR	NA	Down-regulated of editing degree
	si:ch211-167b20.8	chr8	26600445	+	T	T->C	0.762	0.4	0.375	ENSDART00000156340	Exonic	5'UTR	NA	Down-regulated of editing degree
	si:ch211-167b20.8	chr8	26600461	+	T	T->C	0.679	0.443	0.375	ENSDART00000156340	Exonic	5'UTR	NA	Down-regulated of editing degree
	arih2	chr8	26909878	+	T	T->C	0.639	0.478	0.459	ENSDART00000004521	Exonic	3'UTR	NA	Down-regulated of editing degree
	arih2	chr8	26909933	+	T	T->C	0.655	0.426	0.422	ENSDART00000004521	Exonic	3'UTR	NA	Down-regulated of editing degree
	muc13a	chr1	45583610	+	C	C->A	0.737	0.461	0.4	ENSDART00000142702	Exonic	CDS	[A/A]	Down-regulated of editing degree
	muc13a	chr1	45583613	+	G	G->A	0.707	0.455	0.438	ENSDART00000142702	Exonic	CDS	[S/S]	Down-regulated of editing degree
	pkn1	chr1	46305888	+	C	C->T	0.371	0.101	0.191	ENSDART00000132555	Exonic	3'UTR	NA	Down-regulated of editing degree
	si:ch73-160h15.2	chr1	47334416	+	G	G->T	0.542	0.312	0.329	ENSDART00000133380	Intronic	Intron	NA	Down-regulated of editing degree
	si:ch73-160h15.2	chr1	47334564	+	G	G->T	0.574	0.286	0.416	ENSDART00000133380	Intronic	Intron	NA	Down-regulated of editing degree
	ptpn11a	chr10	3459366	+	C	C->T	0.888	0.511	0.641	ENSDART00000081599	Exonic	3'UTR	NA	Down-regulated of editing degree
	paqr3b	chr10	9325124	+	G	G->A	0.862	0.669	0.667	ENSDART00000064973	Exonic	3'UTR	NA	Down-regulated of editing degree
	sh2d3ca	chr10	10241622	+	C	C->T	0.629	0.373	0.419	ENSDART00000029457	Exonic	3'UTR	NA	Down-regulated of editing degree
	sh2d3ca	chr10	10241671	+	C	C->T	0.424	0.269	0.184	ENSDART00000029457	Exonic	3'UTR	NA	Down-regulated of editing degree
	sh2d3ca	chr10	10241790	+	C	C->T	0.583	0.343	0.386	ENSDART00000029457	Exonic	3'UTR	NA	Down-regulated of editing degree
	vezf1a	chr10	38460758	+	C	C->T	0.388	0.143	0.133	ENSDART00000029843	Exonic	3'UTR	NA	Down-regulated of editing degree
	ptbp1b	chr11	14583178	+	C	C->T	0.514	0.323	0.33	ENSDART00000039822	Exonic	3'UTR	NA	Down-regulated of editing degree
	ptbp1b	chr11	14583191	+	C	C->T	0.509	0.263	0.336	ENSDART00000039822	Exonic	3'UTR	NA	Down-regulated of editing degree
	mustn1	chr11	18597966	+	C	C->T	0.547	0.274	0.3	ENSDART00000125984	Exonic	3'UTR	NA	Down-regulated of editing degree
	mustn1	chr11	18598022	+	C	C->T	0.459	0.221	0.303	ENSDART00000125984	Exonic	3'UTR	NA	Down-regulated of editing degree
	mustn1	chr11	18598112	+	C	C->T	0.527	0.268	0.329	ENSDART00000125984	Exonic	3'UTR	NA	Down-regulated of editing degree
	rac3b	chr12	3631648	+	G	G->A	0.588	0.213	0.392	ENSDART00000122905	Exonic	3'UTR	NA	Down-regulated of editing degree
	rac3b	chr12	3631666	+	G	G->A	0.563	0.206	0.381	ENSDART00000122905	Exonic	3'UTR	NA	Down-regulated of editing degree
	rac3b	chr12	3632028	+	G	G->A	0.587	0.202	0.388	ENSDART00000122905	Exonic	3'UTR	NA	Down-regulated of editing degree
	alms1	chr13	8739101	+	G	G->A	0.306	0.084	0.155	ENSDART00000109126	Exonic	CDS	[R/H]	Down-regulated of editing degree
	si:ch211-51a6.2	chr13	21958933	+	C	C->T	0.583	0.346	0.354	ENSDART00000021556	Exonic	3'UTR	NA	Down-regulated of editing degree
	rin2	chr13	27518492	+	C	C->A	0.519	0.173	0.19	ENSDART00000131128	Exonic	3'UTR	NA	Down-regulated of editing degree
	unc5b	chr13	29451953	+	C	C->T	1	0.495	0.573	ENSDART00000109546	Exonic	3'UTR	NA	Down-regulated of editing degree
	unc5b	chr13	29451960	+	C	C->T	1	0.488	0.599	ENSDART00000109546	Exonic	3'UTR	NA	Down-regulated of editing degree
	unc5b	chr13	29451963	+	C	C->T	1	0.481	0.594	ENSDART00000109546	Exonic	3'UTR	NA	Down-regulated of editing degree
	ercc6	chr13	31129396	+	G	G->A	0.286	0.109	0.1	ENSDART00000112380	Exonic	CDS	[K/K]	Down-regulated of editing degree
	hnrnpa0a	chr14	25278969	+	A	A->T	0.561	0.251	0.406	ENSDART00000122660	Exonic	3'UTR	NA	Down-regulated of editing degree
	hnrnpa0a	chr14	25279031	+	A	A->T	0.555	0.292	0.379	ENSDART00000122660	Exonic	3'UTR	NA	Down-regulated of editing degree
	hnrnpa0a	chr14	25279119	+	A	A->T	0.558	0.22	0.381	ENSDART00000122660	Exonic	3'UTR	NA	Down-regulated of editing degree
	si:dkey-7i4.7	chr15	826092	+	C	C->A	0.633	0.22	0.188	ENSDART00000155608	Exonic	CDS	[I/I]	Down-regulated of editing degree
	sh2b2	chr15	2571675	+	G	G->A	0.321	0.062	0.042	ENSDART00000073642	Exonic	3'UTR	NA	Down-regulated of editing degree
	sh2b2	chr15	2571695	+	G	G->A	0.361	0.11	0.05	ENSDART00000073642	Exonic	3'UTR	NA	Down-regulated of editing degree
	sesn3	chr15	34387689	+	C	C->T	0.379	0.194	0.212	ENSDART00000086954	Exonic	3'UTR	NA	Down-regulated of editing degree
	numa1	chr15	42981361	+	G	G->A	0.553	0.311	0.188	ENSDART00000005194	Exonic	CDS	[S/S]	Down-regulated of editing degree
	numa1	chr15	42981364	+	G	G->A	0.542	0.322	0.164	ENSDART00000005194	Exonic	CDS	[L/L]	Down-regulated of editing degree
	numa1	chr15	42981376	+	G	G->A	0.522	0.328	0.184	ENSDART00000005194	Exonic	CDS	[L/L]	Down-regulated of editing degree
	cd82b	chr18	27573477	+	G	G->C	0.564	0.336	0.396	ENSDART00000147886	Exonic	3'UTR	NA	Down-regulated of editing degree
	cd82b	chr18	27573629	+	G	G->A	0.251	0.058	0.067	ENSDART00000147886	Exonic	3'UTR	NA	Down-regulated of editing degree
	blvrb	chr18	44568278	+	C	C->T	0.502	0.229	0.325	ENSDART00000015034	Exonic	3'UTR	NA	Down-regulated of editing degree
	akap9	chr19	539349	+	G	G->A	0.503	0.308	0.349	ENSDART00000110495	Exonic	CDS	[E/K]	Down-regulated of editing degree
	akap9	chr19	540623	+	G	G->A	0.741	0.33	0.583	ENSDART00000110495	Exonic	CDS	[Q/Q]	Down-regulated of editing degree
	lppr3a	chr2	26356951	+	G	G->A	0.691	0.403	0.522	ENSDART00000024662	Exonic	3'UTR	NA	Down-regulated of editing degree
	abhd17aa	chr2	49607422	+	G	G->A	0.389	0.143	0.074	ENSDART00000129704	Exonic	CDS	[G/S]	Down-regulated of editing degree
	si:ch211-241b2.1	chr21	2596180	+	G	G->A	0.543	0.143	0.26	ENSDART00000131960	Exonic	3'UTR	NA	Down-regulated of editing degree
	psmb7	chr21	7849106	+	G	G->A	0.696	0.478	0.486	ENSDART00000141841	Intronic	Intron	NA	Down-regulated of editing degree
	psmb7	chr21	7849196	+	G	G->T	0.574	0.358	0.388	ENSDART00000141841	Intronic	Intron	NA	Down-regulated of editing degree
	psmb7	chr21	7849337	+	G	G->T	0.821	0.444	0.375	ENSDART00000141841	Intronic	Intron	NA	Down-regulated of editing degree
	psmb7	chr21	7849409	+	G	G->A	0.817	0.424	0.333	ENSDART00000141841	Intronic	Intron	NA	Down-regulated of editing degree
	psmb7	chr21	7849489	+	G	G->A	0.706	0.193	0.5	ENSDART00000141841	Intronic	Intron	NA	Down-regulated of editing degree
	psmb7	chr21	7849591	+	T	T->G	0.889	0.392	0.5	ENSDART00000141841	Intronic	Intron	NA	Down-regulated of editing degree
	psmb7	chr21	7849694	+	G	G->A	0.632	0.341	0.443	ENSDART00000141841	Intronic	Intron	NA	Down-regulated of editing degree
	psmb7	chr21	7849881	+	G	G->A	0.822	0.5	0.295	ENSDART00000141841	Intronic	Intron	NA	Down-regulated of editing degree
	psmb7	chr21	7850015	+	G	G->T	0.93	0.481	0.525	ENSDART00000141841	Intronic	Intron	NA	Down-regulated of editing degree
	psmb7	chr21	7850532	+	G	G->A	0.572	0.283	0.417	ENSDART00000141841	Intronic	Intron	NA	Down-regulated of editing degree
	alpk2	chr21	9404526	+	G	G->A	0.579	0.233	0.25	ENSDART00000137858	Exonic	CDS	[G/D]	Down-regulated of editing degree
	alpk2	chr21	9413646	+	C	C->T	0.561	0.302	0.25	ENSDART00000137858	Exonic	CDS	[T/I]	Down-regulated of editing degree
	zmat1	chr21	9951986	+	C	C->T	0.603	0.353	0.372	ENSDART00000139267	Exonic	CDS	[S/S]	Down-regulated of editing degree
	stom	chr21	16080240	+	G	G->A	0.49	0.226	0.34	ENSDART00000141326	Exonic	3'UTR	NA	Down-regulated of editing degree
	stom	chr21	16080404	+	G	G->A	0.519	0.307	0.349	ENSDART00000141326	Exonic	3'UTR	NA	Down-regulated of editing degree
	cr855359.1	chr21	40250395	+	G	G->A	0.596	0.342	0.441	ENSDART00000128239	Exonic	3'UTR	NA	Down-regulated of editing degree
	arhgef10lb	chr23	21928000	+	C	C->T	0.7	0.414	0.475	ENSDART00000111966	Exonic	3'UTR	NA	Down-regulated of editing degree
	pfkpa	chr24	4081215	+	C	C->T	0.553	0.28	0.226	ENSDART00000033394	Exonic	3'UTR	NA	Down-regulated of editing degree
	pfkpa	chr24	4081253	+	C	C->T	0.605	0.451	0.323	ENSDART00000033394	Exonic	3'UTR	NA	Down-regulated of editing degree
	cabz01055343.2	chr24	38377894	+	T	T->A	0.867	0.569	0.631	ENSDART00000088168	Exonic	3'UTR	NA	Down-regulated of editing degree
	decr2	chr24	39221842	+	G	G->A	0.769	0.236	0.616	ENSDART00000066558	Exonic	CDS	[A/A]	Down-regulated of editing degree
	man2a2	chr25	8969185	+	T	T->A	1	0.69	0.714	ENSDART00000091894	Exonic	3'UTR	NA	Down-regulated of editing degree
	snrnp70	chr3	32066546	+	G	G->A	0.429	0.276	0.113	ENSDART00000126773	Intronic	Intron	NA	Down-regulated of editing degree
	hspb8	chr5	17611801	+	G	G->A	0.95	0.707	0.598	ENSDART00000134206	Exonic	3'UTR	NA	Down-regulated of editing degree
	ppapdc3	chr5	67880496	+	G	G->A	0.333	0.178	0.056	ENSDART00000113043	Intronic	Intron	NA	Down-regulated of editing degree
	ppapdc3	chr5	67880514	+	G	G->A	0.337	0.172	0.062	ENSDART00000113043	Intronic	Intron	NA	Down-regulated of editing degree
	kif1aa	chr6	26979580	+	G	G->A	0.431	0.211	0.25	ENSDART00000088364	Exonic	3'UTR	NA	Down-regulated of editing degree
	vimp	chr7	10102719	+	C	C->T	0.759	0.391	0.516	ENSDART00000084598	Exonic	3'UTR	NA	Down-regulated of editing degree
	ccdc102a	chr7	30173403	+	G	G->A	0.556	0.096	0.405	ENSDART00000135322	Exonic	3'UTR	NA	Down-regulated of editing degree
	scrt2	chr8	29380003	+	G	G->A	0.663	0.505	0.442	ENSDART00000053782	Exonic	CDS	[E/E]	Down-regulated of editing degree
	lrrfip1a	chr9	25142114	+	T	T->A	1	0.589	0.681	ENSDART00000039295	Intronic	Intron	NA	Down-regulated of editing degree
	il6st	chr10	7781367	-	G	G->A	0.917	0.336	0.542	ENSDART00000146913	Exonic	3'UTR	NA	Down-regulated of editing degree
	il6st	chr10	7781377	-	C	C->T	0.792	0.368	0.57	ENSDART00000146913	Exonic	3'UTR	NA	Down-regulated of editing degree
	il6st	chr10	7781506	-	A	A->T	0.917	0.531	0.65	ENSDART00000146913	Exonic	3'UTR	NA	Down-regulated of editing degree
	anxa3b	chr10	9338464	-	G	G->A	0.679	0.475	0.38	ENSDART00000064974	Exonic	3'UTR	NA	Down-regulated of editing degree
	anxa3b	chr10	9338471	-	G	G->A	0.658	0.447	0.364	ENSDART00000064974	Exonic	3'UTR	NA	Down-regulated of editing degree
	pir	chr11	30794985	-	G	G->T	0.347	0.139	0.17	ENSDART00000145251	Exonic	3'UTR	NA	Down-regulated of editing degree
	pir	chr11	30795057	-	G	G->T	0.378	0.146	0.185	ENSDART00000145251	Exonic	3'UTR	NA	Down-regulated of editing degree
	usp48	chr11	37308731	-	G	G->A	0.496	0.3	0.292	ENSDART00000123591	Exonic	CDS	[I/I]	Down-regulated of editing degree
	usp48	chr11	37308782	-	G	G->A	0.514	0.364	0.279	ENSDART00000123591	Exonic	CDS	[H/H]	Down-regulated of editing degree
	usp48	chr11	37308788	-	G	G->A	0.549	0.364	0.279	ENSDART00000123591	Exonic	CDS	[I/I]	Down-regulated of editing degree
	zgc:113019	chr11	38600238	-	G	G->A	0.612	0.26	0.414	ENSDART00000057527	Exonic	CDS	[N/N]	Down-regulated of editing degree
	zgc:113019	chr11	38600295	-	G	G->A	0.621	0.272	0.425	ENSDART00000057527	Exonic	CDS	[D/D]	Down-regulated of editing degree
	zgc:113019	chr11	38600377	-	G	G->A	0.573	0.23	0.327	ENSDART00000057527	Exonic	CDS	[T/I]	Down-regulated of editing degree
	polr3e	chr12	1212158	-	C	C->T	0.742	0.546	0.535	ENSDART00000105292	Exonic	3'UTR	NA	Down-regulated of editing degree
	sox9a	chr12	2152293	-	A	A->T	0.717	0.286	0.531	ENSDART00000127937	Intronic	Intron	NA	Down-regulated of editing degree
	sox9a	chr12	2152698	-	G	G->A	0.456	0.154	0.22	ENSDART00000127937	Intronic	Intron	NA	Down-regulated of editing degree
	fgfr2	chr13	46955730	-	C	C->T	0.778	0.524	0.606	ENSDART00000149602	Intronic	Intron	NA	Down-regulated of editing degree
	hnrnpl2	chr15	5688157	-	A	A->T	0.679	0.36	0.29	ENSDART00000142334	Intronic	Intron	NA	Down-regulated of editing degree
	brwd1	chr15	5724304	-	C	C->T	0.531	0.345	0.321	ENSDART00000115034	Exonic	CDS	[R/Q]	Down-regulated of editing degree
	brwd1	chr15	5730344	-	C	C->T	0.551	0.358	0.398	ENSDART00000115034	Exonic	CDS	[K/K]	Down-regulated of editing degree
	tmprss4a	chr15	13003720	-	C	C->T	0.439	0.228	0.283	ENSDART00000101301	Exonic	3'UTR	NA	Down-regulated of editing degree
	tmprss4a	chr15	13003724	-	C	C->T	0.506	0.235	0.323	ENSDART00000101301	Exonic	3'UTR	NA	Down-regulated of editing degree
	tmprss4a	chr15	13003827	-	C	C->T	0.66	0.389	0.474	ENSDART00000101301	Exonic	3'UTR	NA	Down-regulated of editing degree
	si:zfos-2269b6.1	chr15	42782086	-	G	G->A	0.694	0.409	0.376	ENSDART00000152723	Exonic	CDS	[P/P]	Down-regulated of editing degree
	si:zfos-2269b6.1	chr15	42782098	-	G	G->A	0.694	0.459	0.368	ENSDART00000152723	Exonic	CDS	[T/T]	Down-regulated of editing degree
	si:zfos-2269b6.1	chr15	42782134	-	G	G->A	0.762	0.468	0.406	ENSDART00000152723	Exonic	CDS	[N/N]	Down-regulated of editing degree
	si:zfos-2269b6.1	chr15	42782194	-	G	G->A	0.735	0.48	0.5	ENSDART00000152723	Exonic	CDS	[D/D]	Down-regulated of editing degree
	nipal3	chr17	26770443	-	C	C->T	0.357	0.166	0.062	ENSDART00000139946	Exonic	3'UTR	NA	Down-regulated of editing degree
	plch1	chr18	32211854	-	C	C->T	0.476	0.013	0.125	ENSDART00000079341	Exonic	3'UTR	NA	Down-regulated of editing degree
	plch1	chr18	32211856	-	C	C->T	0.476	0.013	0.125	ENSDART00000079341	Exonic	3'UTR	NA	Down-regulated of editing degree
	plch1	chr18	32211975	-	C	C->T	0.408	0.058	0.194	ENSDART00000079341	Exonic	3'UTR	NA	Down-regulated of editing degree
	kcnk6	chr18	44581523	-	C	C->T	0.65	0.187	0.394	ENSDART00000021192	Exonic	3'UTR	NA	Down-regulated of editing degree
	cyp51	chr19	592835	-	G	G->A	0.468	0.277	0.222	ENSDART00000062551	Exonic	CDS	[A/A]	Down-regulated of editing degree
	si:dkeyp-120h9.1	chr19	32989579	-	G	G->A	0.238	0	0.042	ENSDART00000103636	Exonic	3'UTR	NA	Down-regulated of editing degree
	si:dkeyp-120h9.1	chr19	32989718	-	G	G->A	0.467	0	0.188	ENSDART00000103636	Exonic	3'UTR	NA	Down-regulated of editing degree
	si:dkeyp-120h9.1	chr19	32989721	-	G	G->A	0.467	0.018	0.188	ENSDART00000103636	Exonic	3'UTR	NA	Down-regulated of editing degree
	fip1l1a	chr20	22727024	-	C	C->T	0.291	0.118	0.125	ENSDART00000148084	Intronic	Intron	NA	Down-regulated of editing degree
	fip1l1a	chr20	22727058	-	C	C->T	0.281	0.11	0.125	ENSDART00000148084	Intronic	Intron	NA	Down-regulated of editing degree
	fip1l1a	chr20	22727073	-	C	C->T	0.295	0.096	0.133	ENSDART00000148084	Intronic	Intron	NA	Down-regulated of editing degree
	txlnba	chr20	36871949	-	A	A->T	0.56	0.248	0.32	ENSDART00000146994	Exonic	3'UTR	NA	Down-regulated of editing degree
	cited2	chr20	36940734	-	C	C->T	0.732	0.395	0.451	ENSDART00000046716	Exonic	3'UTR	NA	Down-regulated of editing degree
	si:dkey-228b2.5	chr21	11253278	-	T	T->G	0.469	0.218	0.31	ENSDART00000133517	Exonic	5'UTR	NA	Down-regulated of editing degree
	si:dkey-228b2.5	chr21	11253309	-	T	T->G	0.415	0.21	0.207	ENSDART00000133517	Exonic	5'UTR	NA	Down-regulated of editing degree
	si:dkey-228b2.5	chr21	11253342	-	T	T->G	0.435	0.177	0.224	ENSDART00000133517	Exonic	5'UTR	NA	Down-regulated of editing degree
	tpst1l	chr21	30001034	-	G	G->A	0.553	0.376	0.388	ENSDART00000065365	Exonic	CDS	[A/A]	Down-regulated of editing degree
	dnmt3	chr23	17169862	-	G	G->A	0.497	0.136	0.259	ENSDART00000080545	Exonic	CDS	[S/L]	Down-regulated of editing degree
	dgkaa	chr23	32478111	-	G	G->A	0.323	0.098	0.104	ENSDART00000085642	Exonic	3'UTR	NA	Down-regulated of editing degree
	dgkaa	chr23	32478112	-	G	G->A	0.381	0.099	0.1	ENSDART00000085642	Exonic	3'UTR	NA	Down-regulated of editing degree
	edc3	chr25	21317460	-	G	G->A	0.619	0.423	0.462	ENSDART00000067373	Exonic	3'UTR	NA	Down-regulated of editing degree
	ptprz1a	chr25	29250985	-	G	G->A	0.51	0.23	0.347	ENSDART00000157243	Exonic	CDS	[Q/Stop]	Down-regulated of editing degree
	lamb4	chr25	32611364	-	A	A->T	0.679	0.19	0.445	ENSDART00000058400	Exonic	3'UTR	NA	Down-regulated of editing degree
	lamb4	chr25	32611506	-	A	A->T	0.593	0.244	0.229	ENSDART00000058400	Exonic	3'UTR	NA	Down-regulated of editing degree
	ttyh3a	chr3	41956433	-	G	G->A	0.909	0.571	0.526	ENSDART00000083111	Exonic	3'UTR	NA	Down-regulated of editing degree
	zgc:153924	chr5	193539	-	C	C->T	0.371	0.189	0.141	ENSDART00000038929	Exonic	CDS	[E/E]	Down-regulated of editing degree
	bivm	chr6	29017626	-	C	C->T	0.385	0.161	0.229	ENSDART00000087563	Exonic	CDS	[A/T]	Down-regulated of editing degree
	slc38a3b	chr6	53101875	-	G	G->A	0.493	0.339	0.194	ENSDART00000128127	Exonic	3'UTR	NA	Down-regulated of editing degree
	zgc:55733	chr7	4274499	-	C	C->T	0.291	0	0.125	ENSDART00000031255	Exonic	CDS	[K/K]	Down-regulated of editing degree
	zgc:55733	chr7	4274520	-	C	C->T	0.293	0	0.115	ENSDART00000031255	Exonic	CDS	[V/V]	Down-regulated of editing degree
	zgc:55733	chr7	4274592	-	C	C->T	0.287	0	0.136	ENSDART00000031255	Exonic	CDS	[P/P]	Down-regulated of editing degree
	si:ch211-199o1.2	chr8	25821839	-	C	C->T	0.81	0.46	0	ENSDART00000025319	Exonic	CDS	[A/A]	Down-regulated of editing degree
	si:ch211-199o1.2	chr8	25821842	-	C	C->T	0.833	0.543	0	ENSDART00000025319	Exonic	CDS	[A/A]	Down-regulated of editing degree
	dync1i2 (3 of 3)	chr9	3243465	-	A	A->T	0.364	0.13	0.178	ENSDART00000007756	Exonic	3'UTR	NA	Down-regulated of editing degree
	dync1i2 (3 of 3)	chr9	3243532	-	A	A->T	0.25	0.079	0.098	ENSDART00000007756	Exonic	3'UTR	NA	Down-regulated of editing degree
	nabp1a	chr9	25251239	-	T	T->A	0.922	0.756	0.588	ENSDART00000135356	Mix	Mix	NA	Down-regulated of editing degree
	f10	chr1	37502	+	A	A->G	0.194	0.437	0.37	ENSDART00000126650	Exonic	3'UTR	NA	Up-regulated of editing degree
	mrpl39	chr1	425078	+	A	A->G	0.417	0.583	0.606	ENSDART00000088071	Mix	Mix	NA	Up-regulated of editing degree
	mrpl39	chr1	425419	+	A	A->G	0.231	0.451	0.419	ENSDART00000088071	Intronic	Intron	NA	Up-regulated of editing degree
	farp1	chr1	2172862	+	A	A->G	0.167	0.591	0.458	ENSDART00000108619	Intronic	Intron	NA	Up-regulated of editing degree
	dclk2	chr1	37156212	+	A	A->G	0.478	0.771	0.85	ENSDART00000043855	Exonic	3'UTR	NA	Up-regulated of editing degree
	pkn1	chr1	46305786	+	A	A->G	0.121	0.37	0.29	ENSDART00000132555	Exonic	3'UTR	NA	Up-regulated of editing degree
	adrbk2	chr10	45923161	+	A	A->G	0.357	0.698	0.782	ENSDART00000022369	Exonic	3'UTR	NA	Up-regulated of editing degree
	adrbk2	chr10	45924064	+	A	A->G	0.407	0.598	0.578	ENSDART00000022369	Exonic	3'UTR	NA	Up-regulated of editing degree
	adrbk2	chr10	45924142	+	A	A->G	0.394	0.61	0.554	ENSDART00000022369	Exonic	3'UTR	NA	Up-regulated of editing degree
	asap1 (1 of 3)	chr11	27496549	+	A	A->G	0.283	0.671	0.525	ENSDART00000103507	Exonic	3'UTR	NA	Up-regulated of editing degree
	asap1 (1 of 3)	chr11	27496589	+	A	A->G	0.49	0.77	0.642	ENSDART00000103507	Exonic	3'UTR	NA	Up-regulated of editing degree
	sos1	chr11	46263245	+	A	A->G	0.217	0.38	0.438	ENSDART00000062269	Exonic	3'UTR	NA	Up-regulated of editing degree
	sos1	chr11	46263356	+	A	A->G	0.424	0.749	0.635	ENSDART00000062269	Exonic	3'UTR	NA	Up-regulated of editing degree
	aldh18a1	chr12	32471263	+	A	A->G	0.264	0.616	0.577	ENSDART00000142988	Intronic	Intron	NA	Up-regulated of editing degree
	gpam	chr12	33219943	+	A	A->G	0.085	0.263	0.281	ENSDART00000112061	Exonic	3'UTR	NA	Up-regulated of editing degree
	tmem87b (2 of 2)	chr13	48195527	+	A	A->G	0.178	0.427	0.387	ENSDART00000114160	Exonic	3'UTR	NA	Up-regulated of editing degree
	tmem87b (2 of 2)	chr13	48195550	+	A	A->G	0.444	0.638	0.782	ENSDART00000114160	Exonic	3'UTR	NA	Up-regulated of editing degree
	kiaa0355	chr13	52328870	+	A	A->G	0.1	0.266	0.28	ENSDART00000125156	Exonic	3'UTR	NA	Up-regulated of editing degree
	cabz01113978.1	chr14	630882	+	A	A->G	0.111	0.396	0.308	ENSDART00000111280	Intronic	Intron	NA	Up-regulated of editing degree
	cabz01113978.1	chr14	630884	+	A	A->G	0.333	0.831	1	ENSDART00000111280	Intronic	Intron	NA	Up-regulated of editing degree
	cabz01113978.1	chr14	630886	+	A	A->G	0.242	0.804	0.575	ENSDART00000111280	Intronic	Intron	NA	Up-regulated of editing degree
	cabz01113978.1	chr14	630894	+	A	A->G	0.256	0.825	0.875	ENSDART00000111280	Intronic	Intron	NA	Up-regulated of editing degree
	rps6kal	chr14	9061506	+	A	A->G	0.1	0.575	0.465	ENSDART00000047993	Intronic	Intron	NA	Up-regulated of editing degree
	rps6kal	chr14	9064627	+	A	A->G	0.233	0.407	0.389	ENSDART00000047993	Intronic	Intron	NA	Up-regulated of editing degree
	zdhhc24	chr14	34956706	+	A	A->G	0.167	0.375	0.47	ENSDART00000052825	Intronic	Intron	NA	Up-regulated of editing degree
	zdhhc24	chr14	34956828	+	A	A->G	0.083	0.475	0.252	ENSDART00000052825	Intronic	Intron	NA	Up-regulated of editing degree
	nsd1a	chr14	51471357	+	A	A->G	0.167	0.464	0.566	ENSDART00000084114	Exonic	3'UTR	NA	Up-regulated of editing degree
	arfip2a	chr15	31513035	+	A	A->G	0.037	0.28	0.449	ENSDART00000082315	Exonic	3'UTR	NA	Up-regulated of editing degree
	trim3a	chr15	31597617	+	A	A->G	0.292	0.592	0.493	ENSDART00000153657	Exonic	3'UTR	NA	Up-regulated of editing degree
	cabz01074435.1	chr15	33510168	+	A	A->G	0.185	0.491	0.51	ENSDART00000126149	Exonic	3'UTR	NA	Up-regulated of editing degree
	cabz01074435.1	chr15	33510234	+	A	A->G	0.453	0.824	0.923	ENSDART00000126149	Exonic	3'UTR	NA	Up-regulated of editing degree
	nrsn1	chr16	361166	+	A	A->G	0.167	0.469	0.559	ENSDART00000102977	Exonic	3'UTR	NA	Up-regulated of editing degree
	nrsn1	chr16	361216	+	A	A->G	0.083	0.237	0.278	ENSDART00000102977	Exonic	3'UTR	NA	Up-regulated of editing degree
	adamtsl4	chr16	1345573	+	A	A->G	0.174	0.353	0.544	ENSDART00000092627	Exonic	3'UTR	NA	Up-regulated of editing degree
	adamtsl4	chr16	1347008	+	A	A->G	0.042	0.272	0.195	ENSDART00000092627	Exonic	3'UTR	NA	Up-regulated of editing degree
	soga3a	chr16	6483143	+	A	A->G	0.067	0.502	0.238	ENSDART00000145368	Intronic	Intron	NA	Up-regulated of editing degree
	bves	chr16	8899022	+	A	A->G	0.043	0.48	0.242	ENSDART00000081422	Exonic	3'UTR	NA	Up-regulated of editing degree
	adssl1	chr17	981381	+	A	A->G	0.095	0.277	0.411	ENSDART00000046077	Exonic	3'UTR	NA	Up-regulated of editing degree
	slc4a1ap	chr17	41061763	+	A	A->G	0.504	0.751	0.833	ENSDART00000046003	Exonic	3'UTR	NA	Up-regulated of editing degree
	slc4a1ap	chr17	41061781	+	A	A->G	0.037	0.369	0.427	ENSDART00000046003	Exonic	3'UTR	NA	Up-regulated of editing degree
	eea1	chr18	15564286	+	A	A->G	0.302	0.477	0.516	ENSDART00000091349	Intronic	Intron	NA	Up-regulated of editing degree
	dvl3 (1 of 2)	chr18	44368792	+	A	A->G	0.067	0.472	0.584	ENSDART00000007181	Exonic	3'UTR	NA	Up-regulated of editing degree
	dvl3 (1 of 2)	chr18	44368811	+	A	A->G	0.226	0.447	0.491	ENSDART00000007181	Exonic	3'UTR	NA	Up-regulated of editing degree
	sp4	chr19	2985560	+	A	A->G	0.092	0.396	0.242	ENSDART00000097528	Exonic	3'UTR	NA	Up-regulated of editing degree
	prcc	chr19	8136415	+	A	A->G	0.167	0.975	0.714	ENSDART00000092265	Exonic	3'UTR	NA	Up-regulated of editing degree
	prcc	chr19	8136984	+	A	A->G	0.476	0.708	0.653	ENSDART00000092265	Exonic	3'UTR	NA	Up-regulated of editing degree
	prcc	chr19	8137297	+	A	A->G	0.278	0.75	0.708	ENSDART00000092265	Exonic	3'UTR	NA	Up-regulated of editing degree
	dis3l2	chr2	5526270	+	A	A->G	0.178	0.345	0.352	ENSDART00000083272	Exonic	3'UTR	NA	Up-regulated of editing degree
	amd1	chr20	3009015	+	A	A->G	0.458	0.679	0.669	ENSDART00000064391	Exonic	3'UTR	NA	Up-regulated of editing degree
	fech	chr21	1993583	+	A	A->G	0.222	0.5	0.723	ENSDART00000113389	Exonic	3'UTR	NA	Up-regulated of editing degree
	st8sia5	chr21	5480238	+	A	A->G	0.067	0.293	0.229	ENSDART00000130569	Exonic	3'UTR	NA	Up-regulated of editing degree
	st8sia5	chr21	5480338	+	A	A->G	0.481	0.634	0.672	ENSDART00000130569	Exonic	3'UTR	NA	Up-regulated of editing degree
	st8sia5	chr21	5480360	+	A	A->G	0.055	0.217	0.399	ENSDART00000130569	Exonic	3'UTR	NA	Up-regulated of editing degree
	fpgs	chr21	6054442	+	A	A->G	0.083	0.409	0.382	ENSDART00000141607	Exonic	3'UTR	NA	Up-regulated of editing degree
	fpgs	chr21	6054443	+	A	A->G	0.12	0.668	0.382	ENSDART00000141607	Exonic	3'UTR	NA	Up-regulated of editing degree
	nf2b	chr21	25197703	+	A	A->G	0.199	0.403	0.35	ENSDART00000128987	Exonic	3'UTR	NA	Up-regulated of editing degree
	grk6	chr21	36061677	+	A	A->G	0.389	0.617	0.543	ENSDART00000027459	Exonic	3'UTR	NA	Up-regulated of editing degree
	si:dkey-4c15.5	chr22	1407584	+	A	A->G	0.656	0.827	0.867	ENSDART00000106540	Intronic	Intron	NA	Up-regulated of editing degree
	si:dkey-4c15.14	chr22	1623743	+	A	A->G	0.267	0.561	0.633	ENSDART00000106236	Intronic	Intron	NA	Up-regulated of editing degree
	pxk	chr22	10307610	+	A	A->G	0.206	0.601	0.443	ENSDART00000092104	Exonic	3'UTR	NA	Up-regulated of editing degree
	pxk	chr22	10307624	+	A	A->G	0.044	0.579	0.336	ENSDART00000092104	Exonic	3'UTR	NA	Up-regulated of editing degree
	rbm15b	chr22	35045438	+	A	A->G	0.095	0.431	0.284	ENSDART00000136125	Exonic	3'UTR	NA	Up-regulated of editing degree
	rbm15b	chr22	35045462	+	A	A->G	0.111	0.573	0.383	ENSDART00000136125	Exonic	3'UTR	NA	Up-regulated of editing degree
	rbm15b	chr22	35045731	+	A	A->G	0.2	0.362	0.406	ENSDART00000136125	Exonic	3'UTR	NA	Up-regulated of editing degree
	rbm15b	chr22	35045947	+	A	A->G	0.051	0.429	0.208	ENSDART00000136125	Exonic	3'UTR	NA	Up-regulated of editing degree
	pdzd4 (2 of 2)	chr23	263677	+	A	A->G	0.278	0.821	0.944	ENSDART00000004678	Exonic	3'UTR	NA	Up-regulated of editing degree
	pdzd4 (2 of 2)	chr23	263696	+	A	A->G	0.533	0.875	0.767	ENSDART00000004678	Exonic	3'UTR	NA	Up-regulated of editing degree
	fyco1a	chr23	40342712	+	A	A->G	0.405	0.753	0.826	ENSDART00000111043	Exonic	3'UTR	NA	Up-regulated of editing degree
	fyco1a	chr23	40342813	+	A	A->G	0.389	0.632	0.698	ENSDART00000111043	Exonic	3'UTR	NA	Up-regulated of editing degree
	lancl2	chr24	518398	+	A	A->G	0.103	0.381	0.365	ENSDART00000100417	Exonic	3'UTR	NA	Up-regulated of editing degree
	si:ch211-266d19.4	chr24	2375971	+	A	A->G	0.074	0.307	0.332	ENSDART00000106569	Exonic	3'UTR	NA	Up-regulated of editing degree
	abi1a	chr24	6095084	+	A	A->G	0.524	0.76	0.684	ENSDART00000127697	Exonic	3'UTR	NA	Up-regulated of editing degree
	yme1l1a	chr24	33753895	+	A	A->G	0.233	0.406	0.431	ENSDART00000110185	Exonic	3'UTR	NA	Up-regulated of editing degree
	rab11fip3	chr24	39297319	+	A	A->G	0.133	0.514	0.325	ENSDART00000010764	Exonic	3'UTR	NA	Up-regulated of editing degree
	rab11fip3	chr24	39297339	+	A	A->G	0.233	0.4	0.4	ENSDART00000010764	Exonic	3'UTR	NA	Up-regulated of editing degree
	tbc1d24	chr24	40729176	+	A	A->G	0.667	0.901	0.979	ENSDART00000126233	Exonic	3'UTR	NA	Up-regulated of editing degree
	aass	chr25	29201198	+	A	A->G	0.03	0.231	0.304	ENSDART00000073502	Exonic	3'UTR	NA	Up-regulated of editing degree
	pick1	chr3	4171663	+	A	A->G	0.533	0.979	0.694	ENSDART00000127950	Exonic	3'UTR	NA	Up-regulated of editing degree
	gpr146	chr3	45754559	+	A	A->G	0.167	0.5	0.633	ENSDART00000131652	Exonic	3'UTR	NA	Up-regulated of editing degree
	nrcama	chr4	12794527	+	A	A->G	0.194	0.477	0.344	ENSDART00000007237	Exonic	3'UTR	NA	Up-regulated of editing degree
	dnm1b	chr5	67006573	+	A	A->G	0.091	0.545	0.422	ENSDART00000097330	Exonic	3'UTR	NA	Up-regulated of editing degree
	dnm1b	chr5	67006598	+	A	A->G	0.048	0.249	0.404	ENSDART00000097330	Exonic	3'UTR	NA	Up-regulated of editing degree
	dnm1b	chr5	67007116	+	A	A->G	0.667	0.875	0.944	ENSDART00000097330	Exonic	3'UTR	NA	Up-regulated of editing degree
	shmt2	chr6	59149763	+	A	A->G	0.058	0.255	0.405	ENSDART00000111064	Exonic	3'UTR	NA	Up-regulated of editing degree
	vimp	chr7	10101623	+	A	A->G	0.062	0.44	0.332	ENSDART00000084598	Exonic	3'UTR	NA	Up-regulated of editing degree
	vimp	chr7	10101649	+	A	A->G	0.307	0.633	0.488	ENSDART00000084598	Exonic	3'UTR	NA	Up-regulated of editing degree
	arnt2	chr7	11691616	+	A	A->G	0.529	0.688	0.694	ENSDART00000129575	Exonic	3'UTR	NA	Up-regulated of editing degree
	itfg1	chr7	43541093	+	A	A->G	0.71	0.929	0.908	ENSDART00000110907	Intronic	Intron	NA	Up-regulated of editing degree
	usp10	chr7	70378659	+	A	A->G	0.173	0.431	0.421	ENSDART00000148380	Exonic	3'UTR	NA	Up-regulated of editing degree
	mrps27	chr8	993361	+	A	A->G	0.383	0.561	0.673	ENSDART00000092773	Exonic	3'UTR	NA	Up-regulated of editing degree
	arpc5la	chr8	43501403	+	A	A->G	0.151	0.35	0.304	ENSDART00000061146	Exonic	3'UTR	NA	Up-regulated of editing degree
	dbnlb	chr8	54625525	+	A	A->G	0.333	0.546	0.521	ENSDART00000125241	Exonic	3'UTR	NA	Up-regulated of editing degree
	dbnlb	chr8	54625535	+	A	A->G	0.472	0.756	0.686	ENSDART00000125241	Exonic	3'UTR	NA	Up-regulated of editing degree
	dbnlb	chr8	54626946	+	A	A->G	0.208	0.481	0.421	ENSDART00000125241	Exonic	3'UTR	NA	Up-regulated of editing degree
	chdh	chr8	55555086	+	A	A->G	0.551	0.773	0.718	ENSDART00000111007	Exonic	3'UTR	NA	Up-regulated of editing degree
	adam23 (2 of 2)	chr9	1197949	+	A	A->G	0.333	0.63	0.511	ENSDART00000111703	Intronic	Intron	NA	Up-regulated of editing degree
	cd99	chr1	33027384	-	T	A->G	0.603	0.836	0.942	ENSDART00000141347	Intronic	Intron	NA	Up-regulated of editing degree
	cd99	chr1	33027458	-	T	A->G	0.7	0.958	0.975	ENSDART00000141347	Intronic	Intron	NA	Up-regulated of editing degree
	cd99	chr1	33029213	-	T	A->G	0.641	0.819	0.938	ENSDART00000141347	Intronic	Intron	NA	Up-regulated of editing degree
	cd99	chr1	33029284	-	T	A->G	0.472	0.861	0.689	ENSDART00000141347	Intronic	Intron	NA	Up-regulated of editing degree
	cd99	chr1	33029351	-	T	A->G	0.183	0.343	0.6	ENSDART00000141347	Intronic	Intron	NA	Up-regulated of editing degree
	kif16ba	chr1	51739649	-	T	A->G	0.148	0.315	0.305	ENSDART00000140079	Exonic	3'UTR	NA	Up-regulated of editing degree
	pgam1b	chr1	55248480	-	T	A->G	0.25	0.469	0.414	ENSDART00000122601	Exonic	3'UTR	NA	Up-regulated of editing degree
	marveld2a	chr10	2974831	-	T	A->G	0.389	0.664	0.676	ENSDART00000132526	Exonic	3'UTR	NA	Up-regulated of editing degree
	slc25a1b	chr10	3276855	-	T	A->G	0.227	0.438	0.44	ENSDART00000109131	Intronic	Intron	NA	Up-regulated of editing degree
	whsc1l1	chr10	20621884	-	T	A->G	0.5	0.732	0.74	ENSDART00000091115	Exonic	3'UTR	NA	Up-regulated of editing degree
	bcl7ba	chr10	34224645	-	T	A->G	0.25	0.495	0.597	ENSDART00000099819	Intronic	Intron	NA	Up-regulated of editing degree
	tmem259	chr11	14314676	-	T	A->G	0.067	0.314	0.423	ENSDART00000085158	Exonic	3'UTR	NA	Up-regulated of editing degree
	zdhhc16b	chr12	3428985	-	T	A->G	0.435	0.844	0.76	ENSDART00000114854	Exonic	3'UTR	NA	Up-regulated of editing degree
	plekhm1	chr12	5897211	-	T	A->G	0.393	0.608	0.621	ENSDART00000092241	Exonic	3'UTR	NA	Up-regulated of editing degree
	plekhm1	chr12	5897300	-	T	A->G	0.328	0.598	0.596	ENSDART00000092241	Exonic	3'UTR	NA	Up-regulated of editing degree
	plekhm1	chr12	5897334	-	T	A->G	0.583	0.794	1	ENSDART00000092241	Exonic	3'UTR	NA	Up-regulated of editing degree
	ccdc6b	chr12	8271980	-	T	A->G	0.267	0.695	0.537	ENSDART00000126712	Exonic	3'UTR	NA	Up-regulated of editing degree
	ccdc6b	chr12	8272015	-	T	A->G	0.067	0.282	0.387	ENSDART00000126712	Exonic	3'UTR	NA	Up-regulated of editing degree
	ank3b	chr12	8318999	-	T	A->G	0.042	0.386	0.346	ENSDART00000088100	Intronic	Intron	NA	Up-regulated of editing degree
	slc16a3	chr12	34846050	-	T	A->G	0.061	0.281	0.389	ENSDART00000066233	Exonic	3'UTR	NA	Up-regulated of editing degree
	unk	chr12	37187375	-	T	A->G	0.214	0.422	0.417	ENSDART00000001053	Exonic	3'UTR	NA	Up-regulated of editing degree
	si:ch211-221j21.3	chr12	44313038	-	T	A->G	0.108	0.386	0.424	ENSDART00000154370	Exonic	3'UTR	NA	Up-regulated of editing degree
	si:ch211-221j21.3	chr12	44313043	-	T	A->G	0.667	1	0.977	ENSDART00000154370	Exonic	3'UTR	NA	Up-regulated of editing degree
	si:ch211-221j21.3	chr12	44313052	-	T	A->G	0.404	0.779	0.651	ENSDART00000154370	Exonic	3'UTR	NA	Up-regulated of editing degree
	si:ch211-221j21.3	chr12	44313223	-	T	A->G	0.083	0.52	0.6	ENSDART00000154370	Exonic	3'UTR	NA	Up-regulated of editing degree
	si:ch211-221j21.3	chr12	44313225	-	T	A->G	0.167	0.359	0.445	ENSDART00000154370	Exonic	3'UTR	NA	Up-regulated of editing degree
	nvl	chr13	425011	-	T	A->G	0.278	0.612	0.428	ENSDART00000136881	Intronic	Intron	NA	Up-regulated of editing degree
	nvl	chr13	425016	-	T	A->G	0.333	0.63	0.536	ENSDART00000136881	Intronic	Intron	NA	Up-regulated of editing degree
	nvl	chr13	425084	-	T	A->G	0.375	0.535	0.805	ENSDART00000136881	Intronic	Intron	NA	Up-regulated of editing degree
	si:dkey-78p8.2	chr13	4922611	-	T	A->G	0.3	0.629	0.667	ENSDART00000110610	Exonic	3'UTR	NA	Up-regulated of editing degree
	si:dkey-78p8.2	chr13	4922623	-	T	A->G	0.583	0.977	0.875	ENSDART00000110610	Exonic	3'UTR	NA	Up-regulated of editing degree
	si:dkey-78p8.2	chr13	4922644	-	T	A->G	0.333	0.534	0.508	ENSDART00000110610	Exonic	3'UTR	NA	Up-regulated of editing degree
	si:dkey-78p8.2	chr13	4923113	-	T	A->G	0.528	0.929	0.875	ENSDART00000110610	Exonic	3'UTR	NA	Up-regulated of editing degree
	si:dkeyp-110e4.6	chr14	27437899	-	T	A->G	0.633	0.958	0.878	ENSDART00000088677	Intronic	Intron	NA	Up-regulated of editing degree
	si:dkeyp-110e4.6	chr14	27437902	-	T	A->G	0.583	0.845	0.923	ENSDART00000088677	Intronic	Intron	NA	Up-regulated of editing degree
	bx842614.1	chr14	34765010	-	T	A->G	0.042	0.344	0.351	ENSDART00000112006	Exonic	3'UTR	NA	Up-regulated of editing degree
	bx842614.1	chr14	34765104	-	T	A->G	0.177	0.41	0.467	ENSDART00000112006	Exonic	3'UTR	NA	Up-regulated of editing degree
	al929007.1	chr14	49025121	-	T	A->G	0.344	0.572	0.54	ENSDART00000124925	Intronic	Intron	NA	Up-regulated of editing degree
	kmt2bb	chr15	36157877	-	T	A->G	0.141	0.3	0.41	ENSDART00000128947	Exonic	3'UTR	NA	Up-regulated of editing degree
	slc25a36b	chr15	40295427	-	T	A->G	0.417	0.661	0.646	ENSDART00000156819	Exonic	3'UTR	NA	Up-regulated of editing degree
	ppp1r8b	chr16	5459652	-	T	A->G	0.199	0.379	0.392	ENSDART00000028419	Exonic	3'UTR	NA	Up-regulated of editing degree
	si:dkey-248g17.3	chr16	35895953	-	T	A->G	0.361	0.816	0.719	ENSDART00000156042	Intronic	Intron	NA	Up-regulated of editing degree
	cspg5a	chr16	45100377	-	T	A->G	0.083	0.366	0.348	ENSDART00000102305	Intronic	Intron	NA	Up-regulated of editing degree
	cspg5a	chr16	45100397	-	T	A->G	0.188	0.45	0.377	ENSDART00000102305	Intronic	Intron	NA	Up-regulated of editing degree
	pdcl	chr16	55605801	-	T	A->G	0.127	0.39	0.418	ENSDART00000153959	Exonic	3'UTR	NA	Up-regulated of editing degree
	pdcl	chr16	55605805	-	T	A->G	0.203	0.529	0.47	ENSDART00000153959	Exonic	3'UTR	NA	Up-regulated of editing degree
	numb	chr17	52352204	-	T	A->G	0.296	0.459	0.621	ENSDART00000154544	Exonic	CDS	[Q/Q]	Up-regulated of editing degree
	kcnk6	chr18	44581773	-	T	A->G	0.559	1	0.726	ENSDART00000021192	Exonic	3'UTR	NA	Up-regulated of editing degree
	pid1	chr18	45043380	-	T	A->G	0.092	0.507	0.32	ENSDART00000122194	Exonic	3'UTR	NA	Up-regulated of editing degree
	mpp6b	chr19	20543853	-	T	A->G	0.264	0.726	0.501	ENSDART00000126173	Exonic	3'UTR	NA	Up-regulated of editing degree
	si:ch211-193k19.1	chr19	44873717	-	T	A->G	0.453	0.625	0.606	ENSDART00000051723	Exonic	3'UTR	NA	Up-regulated of editing degree
	si:ch211-193k19.1	chr19	44874540	-	T	A->G	0.25	0.463	0.459	ENSDART00000051723	Exonic	3'UTR	NA	Up-regulated of editing degree
	si:ch211-193k19.1	chr19	44874548	-	T	A->G	0.233	0.458	0.403	ENSDART00000051723	Exonic	3'UTR	NA	Up-regulated of editing degree
	cu694368.1	chr19	46815419	-	T	A->G	0.1	0.286	0.321	ENSDART00000060236	Exonic	3'UTR	NA	Up-regulated of editing degree
	st3gal3b	chr2	17086550	-	T	A->G	0.333	0.617	0.608	ENSDART00000123137	Exonic	3'UTR	NA	Up-regulated of editing degree
	myo9b	chr2	37406568	-	T	A->G	0.131	0.327	0.328	ENSDART00000144807	Exonic	3'UTR	NA	Up-regulated of editing degree
	myo9b	chr2	37406733	-	T	A->G	0.111	0.412	0.262	ENSDART00000144807	Exonic	3'UTR	NA	Up-regulated of editing degree
	slc25a42	chr2	56875473	-	T	A->G	0.343	0.848	0.69	ENSDART00000127004	Exonic	3'UTR	NA	Up-regulated of editing degree
	slc25a42	chr2	56875512	-	T	A->G	0.6	0.917	0.958	ENSDART00000127004	Exonic	3'UTR	NA	Up-regulated of editing degree
	pcmt	chr20	1319001	-	T	A->G	0.059	0.236	0.215	ENSDART00000092718	Exonic	3'UTR	NA	Up-regulated of editing degree
	ppil4	chr20	3016433	-	T	A->G	0.349	0.825	0.91	ENSDART00000064390	Exonic	3'UTR	NA	Up-regulated of editing degree
	cep128	chr20	6014927	-	T	A->G	0.641	0.833	0.917	ENSDART00000091449	Intronic	Intron	NA	Up-regulated of editing degree
	txlnba	chr20	36871083	-	T	A->G	0.125	0.313	0.383	ENSDART00000146994	Exonic	3'UTR	NA	Up-regulated of editing degree
	txlnba	chr20	36871086	-	T	A->G	0.264	0.425	0.652	ENSDART00000146994	Exonic	3'UTR	NA	Up-regulated of editing degree
	vmo1 (2 of 2)	chr21	1941299	-	T	A->G	0.216	0.37	0.437	ENSDART00000066621	Exonic	3'UTR	NA	Up-regulated of editing degree
	rnf165a	chr21	5243086	-	T	A->G	0.468	0.812	0.744	ENSDART00000146766	Exonic	3'UTR	NA	Up-regulated of editing degree
	pnpla7a	chr21	11814808	-	T	A->G	0.242	0.531	0.44	ENSDART00000023504	Exonic	3'UTR	NA	Up-regulated of editing degree
	pnpla7a	chr21	11815749	-	T	A->G	0.356	0.619	0.538	ENSDART00000023504	Exonic	3'UTR	NA	Up-regulated of editing degree
	abhd11	chr21	25083457	-	T	A->G	0.573	0.752	0.736	ENSDART00000147810	Intronic	Intron	NA	Up-regulated of editing degree
	zgc:77262	chr21	26593094	-	T	A->G	0.456	0.665	0.745	ENSDART00000145013	Exonic	3'UTR	NA	Up-regulated of editing degree
	cxxc5a	chr21	28292547	-	T	A->G	0.194	0.608	0.5	ENSDART00000110537	Intronic	Intron	NA	Up-regulated of editing degree
	cxxc5a	chr21	28292561	-	T	A->G	0.34	0.556	0.538	ENSDART00000110537	Intronic	Intron	NA	Up-regulated of editing degree
	cxxc5a	chr21	28292682	-	T	A->G	0.556	0.858	0.716	ENSDART00000110537	Intronic	Intron	NA	Up-regulated of editing degree
	cxxc5a	chr21	28292821	-	T	A->G	0.333	0.541	0.518	ENSDART00000110537	Intronic	Intron	NA	Up-regulated of editing degree
	hnrnph1l	chr21	28919520	-	T	A->G	0.463	0.616	0.621	ENSDART00000065447	Intronic	Intron	NA	Up-regulated of editing degree
	bx539307.1	chr22	10022444	-	T	A->G	0.363	0.752	0.571	ENSDART00000081436	Intronic	Intron	NA	Up-regulated of editing degree
	bx539307.1	chr22	10022478	-	T	A->G	0.256	0.839	0.661	ENSDART00000081436	Intronic	Intron	NA	Up-regulated of editing degree
	si:ch73-162j3.5	chr23	268593	-	T	A->G	0.481	0.744	0.658	ENSDART00000155830	Exonic	3'UTR	NA	Up-regulated of editing degree
	intronpgl	chr24	958950	-	T	A->G	0.053	0.288	0.336	ENSDART00000063151	Exonic	3'UTR	NA	Up-regulated of editing degree
	pabpn1	chr24	14466579	-	T	A->G	0.086	0.45	0.314	ENSDART00000109088	Intronic	Intron	NA	Up-regulated of editing degree
	ambra1b	chr25	8154121	-	T	A->G	0.278	0.782	0.663	ENSDART00000104686	Exonic	3'UTR	NA	Up-regulated of editing degree
	fa2h	chr25	13991889	-	T	A->G	0.619	1	0.972	ENSDART00000121859	Exonic	3'UTR	NA	Up-regulated of editing degree
	zgc:171418	chr3	11657135	-	T	A->G	0.389	0.583	0.783	ENSDART00000106530	Intronic	Intron	NA	Up-regulated of editing degree
	foxred2	chr3	27002584	-	T	A->G	0.153	0.309	0.337	ENSDART00000135389	Exonic	3'UTR	NA	Up-regulated of editing degree
	elavl3	chr3	46844112	-	T	A->G	0.286	0.5	0.625	ENSDART00000134092	Intronic	Intron	NA	Up-regulated of editing degree
	elavl3	chr3	46844127	-	T	A->G	0.148	0.3	0.4	ENSDART00000134092	Intronic	Intron	NA	Up-regulated of editing degree
	elavl3	chr3	46844141	-	T	A->G	0.125	0.287	0.333	ENSDART00000134092	Intronic	Intron	NA	Up-regulated of editing degree
	ubald1b	chr3	55688757	-	T	A->G	0.167	0.322	0.323	ENSDART00000005518	Intronic	Intron	NA	Up-regulated of editing degree
	ern1	chr3	56287239	-	T	A->G	0.083	0.38	0.405	ENSDART00000014182	Exonic	3'UTR	NA	Up-regulated of editing degree
	si:dkey-172k15.5	chr4	61250872	-	T	A->G	0.667	0.904	0.916	ENSDART00000157020	Exonic	3'UTR	NA	Up-regulated of editing degree
	srrt	chr5	4292499	-	T	A->G	0.333	0.847	0.492	ENSDART00000018895	Intronic	Intron	NA	Up-regulated of editing degree
	slc6a20	chr5	22570675	-	T	A->G	0.6	0.875	1	ENSDART00000147639	Exonic	3'UTR	NA	Up-regulated of editing degree
	phldb1a	chr5	32065367	-	T	A->G	0.212	0.46	0.486	ENSDART00000086734	Exonic	3'UTR	NA	Up-regulated of editing degree
	oxa1l	chr7	20754724	-	T	A->G	0.087	0.298	0.257	ENSDART00000100757	Exonic	CDS	[K/R]	Up-regulated of editing degree
	slc17a6b	chr7	34150098	-	T	A->G	0.061	0.307	0.399	ENSDART00000099872	Exonic	3'UTR	NA	Up-regulated of editing degree
	gpm6bb	chr9	56765873	-	T	A->G	0.124	0.328	0.309	ENSDART00000130963	Intronic	Intron	NA	Up-regulated of editing degree
	si:ch211-160e1.5	chr5	2107285	-	T	A->G	0.077	0.297	0.394	ENSDART00000145781	Exonic	3'UTR	NA	Up-regulated of editing degree
	rell1	chr7	61703001	-	T	A->G	0.171	0.42	0.347	ENSDART00000129219	Exonic	3'UTR	NA	Up-regulated of editing degree
	rnf150b	chr23	43938782	+	T	T->C	0.221	0.409	0.462	ENSDART00000024313	Exonic	CDS	[L/L]	Up-regulated of editing degree
	gtpbp6	chr6	37399543	+	T	T->C	0.111	0.762	0.54	ENSDART00000086732	Intronic	Intron	NA	Up-regulated of editing degree
	si:dkey-56p7.9	chr7	50177724	+	T	T->C	0.597	0.938	0.792	ENSDART00000139660	Intronic	Intron	NA	Up-regulated of editing degree
	selk	chr8	55492429	+	T	T->C	0.4	0.624	0.648	ENSDART00000066452	Mix	Mix	NA	Up-regulated of editing degree
	per3	chr11	41445521	+	G	G->A	0.216	0.414	0.491	ENSDART00000024304	Exonic	CDS	[E/E]	Up-regulated of editing degree
	cabz01073174.1	chr12	1271285	+	G	G->A	0.056	0.257	0.25	ENSDART00000128113	Exonic	3'UTR	NA	Up-regulated of editing degree
	rin2	chr13	27518380	+	C	C->A	0.278	0.545	0.44	ENSDART00000131128	Exonic	3'UTR	NA	Up-regulated of editing degree
	setd2	chr16	18334447	+	G	G->A	0.074	0.318	0.262	ENSDART00000089776	Exonic	CDS	[A/T]	Up-regulated of editing degree
	snrnp70	chr3	32066023	+	T	T->G	0.333	0.741	0.578	ENSDART00000126773	Intronic	Intron	NA	Up-regulated of editing degree
	snrnp70	chr3	32066349	+	G	G->A	0.224	0.405	0.5	ENSDART00000126773	Intronic	Intron	NA	Up-regulated of editing degree
	pknox1.2	chr1	47458622	-	G	G->A	0.03	0.327	0.213	ENSDART00000130607	Exonic	3'UTR	NA	Up-regulated of editing degree
	ppm1k	chr1	51101114	-	C	C->T	0.014	0.487	0.222	ENSDART00000015591	Exonic	3'UTR	NA	Up-regulated of editing degree
	ppm1k	chr1	51101158	-	C	C->T	0.021	0.376	0.244	ENSDART00000015591	Exonic	3'UTR	NA	Up-regulated of editing degree
	ppm1k	chr1	51101166	-	C	C->T	0.028	0.404	0.246	ENSDART00000015591	Exonic	3'UTR	NA	Up-regulated of editing degree
	cldn23 (1 of 2)	chr10	15075842	-	C	C->T	0.399	0.586	0.598	ENSDART00000155674	Exonic	3'UTR	NA	Up-regulated of editing degree
	rnf44	chr14	47731890	-	G	G->A	0.333	0.908	0.59	ENSDART00000099235	Exonic	3'UTR	NA	Up-regulated of editing degree
	rnf44	chr14	47731954	-	G	G->A	0.222	0.655	0.481	ENSDART00000099235	Exonic	3'UTR	NA	Up-regulated of editing degree
	ncbp1 (1 of 2)	chr14	53294001	-	A	A->T	0.498	0.693	0.804	ENSDART00000125790	Exonic	3'UTR	NA	Up-regulated of editing degree
	wdr20a	chr17	158516	-	G	G->A	0.111	0.34	0.424	ENSDART00000112803	Exonic	3'UTR	NA	Up-regulated of editing degree
	slc35f4	chr17	44550153	-	G	G->A	0.833	1	1	ENSDART00000004494	Intronic	Intron	NA	Up-regulated of editing degree
	fam65b	chr19	32858574	-	G	G->A	0.048	0.211	0.201	ENSDART00000088427	Exonic	CDS	[S/S]	Up-regulated of editing degree
	si:dkey-253d23.7	chr22	10008769	-	G	G->A	0.289	0.744	0.462	ENSDART00000081439	Exonic	CDS	[I/I]	Up-regulated of editing degree
	sugct (2 of 2)	chr24	3416379	-	G	G->A	0.216	0.481	0.494	ENSDART00000089409	Intronic	Intron	NA	Up-regulated of editing degree
	pld2	chr5	39991185	-	C	C->T	0.336	0.702	0.5	ENSDART00000131912	Exonic	3'UTR	NA	Up-regulated of editing degree
	si:ch211-114n24.7	chr6	6913120	-	C	C->T	0.337	0.678	0.685	ENSDART00000151386	Exonic	3'UTR	NA	Up-regulated of editing degree
	si:ch211-114n24.7	chr6	6913152	-	G	G->A	0.324	0.69	0.682	ENSDART00000151386	Exonic	3'UTR	NA	Up-regulated of editing degree
	si:ch211-114n24.7	chr6	6913329	-	G	G->A	0.31	0.64	0.502	ENSDART00000151386	Exonic	3'UTR	NA	Up-regulated of editing degree
	si:ch211-114n24.7	chr6	6913361	-	G	G->A	0.263	0.525	0.594	ENSDART00000151386	Exonic	3'UTR	NA	Up-regulated of editing degree
	si:ch211-114n24.7	chr6	6913364	-	G	G->A	0.242	0.528	0.591	ENSDART00000151386	Exonic	3'UTR	NA	Up-regulated of editing degree
	si:ch211-114n24.7	chr6	6913506	-	G	G->A	0.358	0.802	0.51	ENSDART00000151386	Exonic	3'UTR	NA	Up-regulated of editing degree
	si:dkeyp-117b11.2	chr8	2408188	-	G	G->A	0.639	0.858	0.803	ENSDART00000109001	Exonic	CDS	[H/Y]	Up-regulated of editing degree
