# Supplementary material for: Dynamic Editome of Zebrafish under Aminoglycosides Treatment and Its Potential Involvement in Ototoxicity
Source: Front Pharmacol. 2017 Nov 22;8:854. doi: 10.3389/fphar.2017.00854 (PMC5702851; doi:10.3389/fphar.2017.00854)
Supplement: Supplementary file 8 [file Table7.XLSX]

## Sheet: Sheet1
Supplementary table 7. List of 988 genes with expression difference more than 1.5-fold between both two AG drugs treated and control samples.
	Gene name	Control group rep1 (FPKM)	Gentamycin treatment group(FPKM)	Control group rep2 (FPKM)	Neomycin treatment group(FPKM)	Expression change under AG treatment
	kcnh6	1.00014	0.616256	0.961981	0.530445	Down-regulated more than 1.5 fold change
	si:ch211-13k12.1	1.57626	0.444689	1.51611	0.801365	Down-regulated more than 1.5 fold change
	hspb11	23.3132	8.37417	22.4237	7.36416	Down-regulated more than 1.5 fold change
	slc45a2	29.9986	18.9479	28.8539	16.9564	Down-regulated more than 1.5 fold change
	pdx1	4.31563	2.56333	4.15096	2.31487	Down-regulated more than 1.5 fold change
	eef2b	2547.16	1484.89	2449.97	1516.89	Down-regulated more than 1.5 fold change
	dachc	6.26191	4.06594	6.02298	3.67896	Down-regulated more than 1.5 fold change
	rhcga	3.92297	0.297769	3.77328	0.203681	Down-regulated more than 1.5 fold change
	nr1d2a	9.49539	4.69208	9.13307	3.8288	Down-regulated more than 1.5 fold change
	pkma	100.679	59.8171	96.8373	58.4665	Down-regulated more than 1.5 fold change
	vapa	342.154	191.187	329.099	193.447	Down-regulated more than 1.5 fold change
	ush1g (1 of 2)	0.435603	0.101358	0.418982	0.237172	Down-regulated more than 1.5 fold change
	rab20	7.49334	4.89963	7.20742	4.62412	Down-regulated more than 1.5 fold change
	c17h14orf159	8.51807	5.5478	8.19305	5.23315	Down-regulated more than 1.5 fold change
	cldn10b	0.700626	0.333841	0.673892	0.414608	Down-regulated more than 1.5 fold change
	ucmab	42.3841	26.5038	40.7669	26.8481	Down-regulated more than 1.5 fold change
	slc5a9	3.79913	2.4538	3.65417	1.76086	Down-regulated more than 1.5 fold change
	serpina10a	6.92635	2.74264	6.66206	4.07166	Down-regulated more than 1.5 fold change
	dct	266.19	175.687	256.033	125.194	Down-regulated more than 1.5 fold change
	irf2bp2b	45.3415	29.2884	43.6114	25.6075	Down-regulated more than 1.5 fold change
	ptpn18	0.954094	0.48202	0.917689	0.445613	Down-regulated more than 1.5 fold change
	her6	60.5828	37.2047	58.2711	34.2778	Down-regulated more than 1.5 fold change
	sgk2b	9.27713	5.46973	8.92314	3.66907	Down-regulated more than 1.5 fold change
	eomesa	11.3751	6.96735	10.941	6.4256	Down-regulated more than 1.5 fold change
	tcap	56.657	10.8129	54.4952	4.72364	Down-regulated more than 1.5 fold change
	ppdpfa	56.9606	34.1011	54.7871	31.8604	Down-regulated more than 1.5 fold change
	nfkbiab	59.5684	37.6945	57.2954	35.4214	Down-regulated more than 1.5 fold change
	iars	41.4033	25.5023	39.8235	25.8084	Down-regulated more than 1.5 fold change
	pcdh15b	1.51459	0.50713	1.4568	0.385213	Down-regulated more than 1.5 fold change
	mcl1b	56.1104	29.1477	53.9694	27.285	Down-regulated more than 1.5 fold change
	glcci1	4.05755	2.69495	3.90273	2.12972	Down-regulated more than 1.5 fold change
	kpnb1	124.386	79.5234	119.64	77.422	Down-regulated more than 1.5 fold change
	ptprq	0.485995	0.0705888	0.467451	0.115974	Down-regulated more than 1.5 fold change
	tfap2e	30.8828	17.0373	29.7044	19.0825	Down-regulated more than 1.5 fold change
	slc35e4	0.770912	0.438234	0.741496	0.42407	Down-regulated more than 1.5 fold change
	ntla	8.68617	4.23431	8.35473	4.86467	Down-regulated more than 1.5 fold change
	ndrg3b	54.6968	35.5981	52.6097	32.1727	Down-regulated more than 1.5 fold change
	dpydb	21.2306	13.6248	20.4205	10.3137	Down-regulated more than 1.5 fold change
	cp	31.7819	18.1012	30.5692	13.0673	Down-regulated more than 1.5 fold change
	syt14a	5.34393	1.7267	5.14003	0.27024	Down-regulated more than 1.5 fold change
	zgc:64106	12.5183	5.2955	12.0406	6.80155	Down-regulated more than 1.5 fold change
	atxn2l	32.8066	21.8369	31.5548	17.5929	Down-regulated more than 1.5 fold change
	ttc36	5.31527	2.95277	5.11245	2.16088	Down-regulated more than 1.5 fold change
	taldo1	178.503	108.729	171.692	111.81	Down-regulated more than 1.5 fold change
	col1a1a	1001.63	626.271	963.413	466.449	Down-regulated more than 1.5 fold change
	zgc:92749	5.85378	3.4954	5.63042	2.87757	Down-regulated more than 1.5 fold change
	gpia	59.237	35.9558	56.9766	37.0659	Down-regulated more than 1.5 fold change
	cadps2	3.51991	2.08266	3.3856	1.66647	Down-regulated more than 1.5 fold change
	bhmt	4412.51	2140.21	4244.14	2616.49	Down-regulated more than 1.5 fold change
	pck1	63.01	40.7826	60.6057	19.823	Down-regulated more than 1.5 fold change
	g6pca.2	86.9643	43.7672	83.646	28.5868	Down-regulated more than 1.5 fold change
	srsf6a	156.394	100.845	150.426	99.2131	Down-regulated more than 1.5 fold change
	klf11b	13.9808	7.54957	13.4474	8.48521	Down-regulated more than 1.5 fold change
	tmem196 (1 of 2)	10.259	5.658	9.86754	6.16945	Down-regulated more than 1.5 fold change
	tdrd15	0.572634	0.122733	0.550784	0.0865636	Down-regulated more than 1.5 fold change
	gucy2c	1.22808	0.632975	1.18122	0.707419	Down-regulated more than 1.5 fold change
	sh2d5	1.60067	0.643581	1.53959	1.02433	Down-regulated more than 1.5 fold change
	serpinb1l3	27.0296	15.9116	25.9982	14.4384	Down-regulated more than 1.5 fold change
	bckdhb	173.869	106.669	167.234	89.5386	Down-regulated more than 1.5 fold change
	igfbp1a	26.2243	15.0494	25.2237	11.0998	Down-regulated more than 1.5 fold change
	hid1b	1.15523	0.722663	1.11115	0.634133	Down-regulated more than 1.5 fold change
	mknk2b	41.6092	21.7119	40.0215	19.3579	Down-regulated more than 1.5 fold change
	alpi.1	9.908	6.10147	9.52994	5.86115	Down-regulated more than 1.5 fold change
	klf3	12.1734	6.97313	11.7089	5.85516	Down-regulated more than 1.5 fold change
	ca15a	11.2879	7.28296	10.8572	6.81057	Down-regulated more than 1.5 fold change
	zgc:77112	1.51433	0.779839	1.45655	0.651383	Down-regulated more than 1.5 fold change
	nup214	20.6668	13.6311	19.8782	12.9615	Down-regulated more than 1.5 fold change
	zgc:65894	44.2668	26.266	42.5777	28.1151	Down-regulated more than 1.5 fold change
	oaz1b	386.321	232.249	371.58	240.737	Down-regulated more than 1.5 fold change
	tfa	1191.64	776.304	1146.17	708.901	Down-regulated more than 1.5 fold change
	casc1	1.08602	0.649793	1.04458	0.499169	Down-regulated more than 1.5 fold change
	wbp11	62.5635	35.95	60.1763	33.6651	Down-regulated more than 1.5 fold change
	foxf2a	13.6869	8.74084	13.1647	8.18141	Down-regulated more than 1.5 fold change
	fabp11a	5.0978	0.0427548	4.90328	2.79616	Down-regulated more than 1.5 fold change
	si:ch211-218l14.9	2.50453	1.66764	2.40896	1.54748	Down-regulated more than 1.5 fold change
	rdh1	3.32146	1.91499	3.19472	1.26494	Down-regulated more than 1.5 fold change
	tp73	2.10477	1.39032	2.02446	1.22986	Down-regulated more than 1.5 fold change
	etv4	25.0473	14.8044	24.0916	12.9397	Down-regulated more than 1.5 fold change
	larp1	50.8661	30.7635	48.9252	30.0498	Down-regulated more than 1.5 fold change
	flnca	5.61381	1.74543	5.3996	1.57755	Down-regulated more than 1.5 fold change
	dhdh (1 of 2)	34.4251	19.2266	33.1116	21.3132	Down-regulated more than 1.5 fold change
	rpsa	1728.3	1036.48	1662.35	1069.69	Down-regulated more than 1.5 fold change
	rasd1	41.8367	25.0132	40.2403	25.7892	Down-regulated more than 1.5 fold change
	fer1l6	2.73586	0.595891	2.63146	0.400781	Down-regulated more than 1.5 fold change
	jdp2	13.31	5.80406	12.8022	3.17418	Down-regulated more than 1.5 fold change
	si:ch211-254n4.3	4.91999	2.02417	4.73226	2.49996	Down-regulated more than 1.5 fold change
	pck2	53.412	30.403	51.374	33.7231	Down-regulated more than 1.5 fold change
	ubald1b	13.3976	7.13574	12.8864	7.4645	Down-regulated more than 1.5 fold change
	dhrs13a.2	38.7422	20.7989	37.2639	21.2757	Down-regulated more than 1.5 fold change
	park2	10.3741	6.18476	9.97822	4.3715	Down-regulated more than 1.5 fold change
	otop1	9.40851	3.78115	9.04951	4.38898	Down-regulated more than 1.5 fold change
	trim35-37	0.453502	0.268406	0.436197	0.0640731	Down-regulated more than 1.5 fold change
	smad9	8.03129	5.22164	7.72484	4.63643	Down-regulated more than 1.5 fold change
	cdkal1	19.581	12.9156	18.8339	10.9633	Down-regulated more than 1.5 fold change
	pdzk1	3.39003	2.18204	3.26067	1.86567	Down-regulated more than 1.5 fold change
	cr384075.1	5.6711	1.19395	5.45471	3.39421	Down-regulated more than 1.5 fold change
	cyr61	22.7768	13.8561	21.9077	9.33317	Down-regulated more than 1.5 fold change
	ucp1	23.2525	12.3122	22.3652	6.34419	Down-regulated more than 1.5 fold change
	lcp1	4.76962	2.37288	4.58762	2.89676	Down-regulated more than 1.5 fold change
	syngr1b	0.259131	0.0532845	0.249243	0	Down-regulated more than 1.5 fold change
	crema	13.4215	8.57054	12.9094	6.1287	Down-regulated more than 1.5 fold change
	spry1	9.63361	5.7549	9.26602	5.62682	Down-regulated more than 1.5 fold change
	nolc1	36.1944	22.6233	34.8133	21.0551	Down-regulated more than 1.5 fold change
	socs3a	4.35513	1.95209	4.18895	1.21686	Down-regulated more than 1.5 fold change
	sgk1	32.6204	21.5265	31.3757	17.9307	Down-regulated more than 1.5 fold change
	slc25a3b	545.816	315.594	524.989	324.053	Down-regulated more than 1.5 fold change
	dmgdh	119.168	64.6885	114.621	68.507	Down-regulated more than 1.5 fold change
	lmf2b	26.8348	17.1659	25.8109	15.6875	Down-regulated more than 1.5 fold change
	tmem8c	4.81271	2.80102	4.62907	2.38878	Down-regulated more than 1.5 fold change
	cu302316.1	0.334103	0	0.321355	0	Down-regulated more than 1.5 fold change
	krt1-c5	12.3915	7.82099	11.9186	6.90744	Down-regulated more than 1.5 fold change
	crhb	0.473564	0.312277	0.455494	0.157989	Down-regulated more than 1.5 fold change
	si:ch211-196h16.12	0.578974	0.234723	0.556882	0.347709	Down-regulated more than 1.5 fold change
	fkbp5	24.3709	9.55341	23.4409	5.38002	Down-regulated more than 1.5 fold change
	ankrd9	28.1418	8.88057	27.068	3.44971	Down-regulated more than 1.5 fold change
	nupl2	8.73918	5.08116	8.40571	5.33739	Down-regulated more than 1.5 fold change
	foxd1	23.4447	13.1655	22.5501	13.7861	Down-regulated more than 1.5 fold change
	tyrp1a	113.699	68.7217	109.361	46.1108	Down-regulated more than 1.5 fold change
	pnp4b	1.28928	0.647766	1.24009	0.663981	Down-regulated more than 1.5 fold change
	f9b	7.08945	4.6934	6.81894	4.09003	Down-regulated more than 1.5 fold change
	fbln1	27.6483	17.4138	26.5933	16.5524	Down-regulated more than 1.5 fold change
	agfg1a	13.1842	8.71396	12.6812	8.08522	Down-regulated more than 1.5 fold change
	twist1a	40.1466	24.2262	38.6147	24.8397	Down-regulated more than 1.5 fold change
	r3hdml	1.30846	0.700052	1.25854	0.601813	Down-regulated more than 1.5 fold change
	xirp1	3.35757	1.41049	3.22946	1.17465	Down-regulated more than 1.5 fold change
	zgc:154142	1.22518	0.720348	1.17843	0.669777	Down-regulated more than 1.5 fold change
	cited2	17.4558	8.44223	16.7897	7.70455	Down-regulated more than 1.5 fold change
	igsf21a	2.2924	1.45996	2.20493	1.33899	Down-regulated more than 1.5 fold change
	csrnp1a	7.06555	3.43227	6.79595	2.79767	Down-regulated more than 1.5 fold change
	prkg1b	7.00852	4.65794	6.7411	2.25861	Down-regulated more than 1.5 fold change
	dnm3	1.75336	1.10249	1.68646	1.09357	Down-regulated more than 1.5 fold change
	ompb	2.07902	1.06464	1.99969	1.11177	Down-regulated more than 1.5 fold change
	zgc:85975	146.243	72.0228	140.662	86.4871	Down-regulated more than 1.5 fold change
	egln3	13.9474	4.2503	13.4152	3.53574	Down-regulated more than 1.5 fold change
	tob1a	45.8884	30.1836	44.1374	24.1567	Down-regulated more than 1.5 fold change
	xgb	0.432878	0.0792232	0.416361	0	Down-regulated more than 1.5 fold change
	her12	116.627	62.8203	112.177	65.5154	Down-regulated more than 1.5 fold change
	nr1d1	0.77052	0.403034	0.741119	0.389889	Down-regulated more than 1.5 fold change
	zgc:64189	0.65658	0.420123	0.631527	0.264781	Down-regulated more than 1.5 fold change
	tshb	2.18994	0.683826	2.10638	1.02467	Down-regulated more than 1.5 fold change
	ccnk	19.7892	12.8259	19.0341	11.7996	Down-regulated more than 1.5 fold change
	sid4	30.7412	16.2528	29.5682	16.6576	Down-regulated more than 1.5 fold change
	mars	23.1761	15.4209	22.2917	13.6887	Down-regulated more than 1.5 fold change
	trim35-12	1.31814	0.808424	1.26784	0.688882	Down-regulated more than 1.5 fold change
	trim29 (14 of 87)	0.823047	0.375071	0.791642	0.348875	Down-regulated more than 1.5 fold change
	f7	12.3578	7.12415	11.8862	7.40294	Down-regulated more than 1.5 fold change
	diabloa	17.56	9.13236	16.89	8.41818	Down-regulated more than 1.5 fold change
	srsf7a	214.147	132.014	205.976	136.38	Down-regulated more than 1.5 fold change
	fgf5	0.74291	0.27089	0.714562	0.224437	Down-regulated more than 1.5 fold change
	cyr61l1	3.82435	1.2559	3.67843	0.48828	Down-regulated more than 1.5 fold change
	capga	1.00884	0.412562	0.970348	0.493657	Down-regulated more than 1.5 fold change
	arl5c	11.5163	7.25564	11.0769	6.89697	Down-regulated more than 1.5 fold change
	mcm7	442.354	216.596	425.475	272.078	Down-regulated more than 1.5 fold change
	rgcc	44.23	27.7329	42.5423	19.8187	Down-regulated more than 1.5 fold change
	pyyb	3.70079	1.97383	3.55958	0.890243	Down-regulated more than 1.5 fold change
	angptl4	59.1038	28.6891	56.8485	30.6979	Down-regulated more than 1.5 fold change
	arrdc3b	23.6819	15.3034	22.7783	12.2126	Down-regulated more than 1.5 fold change
	rps20	24944.8	8892.74	23992.9	15124.7	Down-regulated more than 1.5 fold change
	txnipa	209.358	128.162	201.37	132.464	Down-regulated more than 1.5 fold change
	rnasel3	52.8876	30.018	50.8696	31.7801	Down-regulated more than 1.5 fold change
	slc27a2a	94.8443	45.304	91.2253	50.9969	Down-regulated more than 1.5 fold change
	gatm	1333.68	659.368	1282.8	708.388	Down-regulated more than 1.5 fold change
	ponzr6	4.34158	1.61582	4.17592	2.36993	Down-regulated more than 1.5 fold change
	tab1	29.6311	18.9814	28.5004	17.6096	Down-regulated more than 1.5 fold change
	krt15	38.4655	23.1331	36.9977	21.4999	Down-regulated more than 1.5 fold change
	cabz01074984.2	2.55379	1.64854	2.45634	1.6372	Down-regulated more than 1.5 fold change
	foxb2	0.237788	0.054164	0.228714	0	Down-regulated more than 1.5 fold change
	ddit4	59.2166	20.4095	56.9571	8.78749	Down-regulated more than 1.5 fold change
	actb2	4882.95	2675.42	4696.63	2703.1	Down-regulated more than 1.5 fold change
	filip1l (1 of 2)	10.6551	6.83047	10.2486	3.73366	Down-regulated more than 1.5 fold change
	osr2	6.06822	3.47417	5.83667	2.66437	Down-regulated more than 1.5 fold change
	socs1a	1.45156	0.876042	1.39617	0.922631	Down-regulated more than 1.5 fold change
	tcf7l1a	37.2256	24.7278	35.8052	18.1423	Down-regulated more than 1.5 fold change
	her2	58.2596	27.4301	56.0366	34.8668	Down-regulated more than 1.5 fold change
	h1f0	345.946	188.267	332.746	217.34	Down-regulated more than 1.5 fold change
	abraa	5.77633	3.54841	5.55592	1.9516	Down-regulated more than 1.5 fold change
	ch25hl2	2.13491	1.07234	2.05345	0.865995	Down-regulated more than 1.5 fold change
	fdx1b	1.38807	0.687614	1.3351	0.79204	Down-regulated more than 1.5 fold change
	tyr	55.7027	33.8829	53.5772	22.9928	Down-regulated more than 1.5 fold change
	dusp8 (2 of 2)	8.63973	4.19642	8.31006	1.79653	Down-regulated more than 1.5 fold change
	zgc:152791	0.937086	0.286583	0.901329	0.41816	Down-regulated more than 1.5 fold change
	tctex1d1	1.8196	0.70732	1.75017	0.681493	Down-regulated more than 1.5 fold change
	pald1b	3.01579	0.705393	2.90072	0.608387	Down-regulated more than 1.5 fold change
	cabz01076094.1	240.997	134.793	231.801	107.715	Down-regulated more than 1.5 fold change
	cyp46a4	0.457522	0.218689	0.440064	0.180726	Down-regulated more than 1.5 fold change
	atpv0e1	152.291	84.6927	146.48	90.9502	Down-regulated more than 1.5 fold change
	cldn1	141.997	77.6305	136.579	83.8406	Down-regulated more than 1.5 fold change
	gbp	20.1685	10.9116	19.3989	9.87167	Down-regulated more than 1.5 fold change
	zfpm2a	1.77061	1.0798	1.70305	0.451978	Down-regulated more than 1.5 fold change
	lrtomt	0.630927	0.313608	0.606853	0.355518	Down-regulated more than 1.5 fold change
	cu694368.1	1.92457	1.23745	1.85113	1.20382	Down-regulated more than 1.5 fold change
	cryba1a	1.08386	0.6915	1.0425	0.483491	Down-regulated more than 1.5 fold change
	drap1	102.468	60.7739	98.5577	65.3281	Down-regulated more than 1.5 fold change
	bmf2	0.597838	0.266601	0.575026	0.252043	Down-regulated more than 1.5 fold change
	si:dkey-7c18.24	0.772975	0.289374	0.743481	0.384498	Down-regulated more than 1.5 fold change
	ces2	307.46	188.036	295.728	156.782	Down-regulated more than 1.5 fold change
	mt2	106.091	58.0266	102.043	64.122	Down-regulated more than 1.5 fold change
	tsc22d2	24.0281	13.4016	23.1113	9.8608	Down-regulated more than 1.5 fold change
	sdr16c5	1.90517	1.23304	1.83248	1.22096	Down-regulated more than 1.5 fold change
	cabz01086824.1	0.415989	0.0500347	0.400116	0.0599958	Down-regulated more than 1.5 fold change
	cabz01066502.1	77.8488	22.7959	74.8783	41.4502	Down-regulated more than 1.5 fold change
	galnt10	60.3029	39.109	58.0019	34.7952	Down-regulated more than 1.5 fold change
	pitx1	13.9606	8.71532	13.4279	7.27941	Down-regulated more than 1.5 fold change
	fam150bb	1.63576	0.921212	1.57334	0.708152	Down-regulated more than 1.5 fold change
	ctgfa	38.7554	25.7814	37.2766	17.4943	Down-regulated more than 1.5 fold change
	abcg2a	6.84917	4.29485	6.58783	4.06139	Down-regulated more than 1.5 fold change
	cabz01068152.1	3.42185	2.08861	3.29128	1.73938	Down-regulated more than 1.5 fold change
	lxn	18.9639	9.62866	18.2403	10.612	Down-regulated more than 1.5 fold change
	nfic	1.15321	0.516132	1.10921	0.726377	Down-regulated more than 1.5 fold change
	si:ch211-170h2.3	0.964132	0.441722	0.927343	0.323905	Down-regulated more than 1.5 fold change
	jun	97.6418	60.4139	93.9161	36.5182	Down-regulated more than 1.5 fold change
	pnpla3	3.24192	1.90386	3.11822	1.20247	Down-regulated more than 1.5 fold change
	oxtrl	0.5544	0.152042	0.533246	0.350074	Down-regulated more than 1.5 fold change
	si:ch211-243g18.2	74.3344	44.2145	71.498	46.7888	Down-regulated more than 1.5 fold change
	cldn2	1.04664	0.584121	1.00671	0.572298	Down-regulated more than 1.5 fold change
	rgrb	39.5547	19.4734	38.0454	22.0006	Down-regulated more than 1.5 fold change
	fabp6	0.637045	0.361137	0.612738	0.27802	Down-regulated more than 1.5 fold change
	dusp4	8.37886	5.30247	8.05914	4.5815	Down-regulated more than 1.5 fold change
	fyb (1 of 2)	1.44153	0.948998	1.38652	0.88141	Down-regulated more than 1.5 fold change
	wdr38	0.991144	0.411378	0.953324	0.462678	Down-regulated more than 1.5 fold change
	wbp2nl	189.942	126.337	182.694	116.232	Down-regulated more than 1.5 fold change
	zgc:153629	17.0421	10.6831	16.3919	9.2478	Down-regulated more than 1.5 fold change
	dhrs3a	3.14019	1.94598	3.02037	1.14218	Down-regulated more than 1.5 fold change
	zgc:65811	4.79221	2.9358	4.60935	2.87442	Down-regulated more than 1.5 fold change
	ptprga	1.27265	0.666593	1.22409	0.815173	Down-regulated more than 1.5 fold change
	crp	2.40872	1.59792	2.31681	1.10693	Down-regulated more than 1.5 fold change
	hbz	11.1986	5.70477	10.7712	6.61954	Down-regulated more than 1.5 fold change
	cu694453.1	1.26085	0.829993	1.21274	0.740362	Down-regulated more than 1.5 fold change
	agtr1b	1.10848	0.681844	1.06618	0.691933	Down-regulated more than 1.5 fold change
	bik	4.24127	2.75933	4.07943	2.23806	Down-regulated more than 1.5 fold change
	dram1	0.639446	0.219855	0.615046	0.199399	Down-regulated more than 1.5 fold change
	thumpd1	28.4349	18.7119	27.3499	18.2139	Down-regulated more than 1.5 fold change
	si:dkey-39a18.1	1.3871	0.628609	1.33417	0.598895	Down-regulated more than 1.5 fold change
	lyrm5b	4.73486	1.23623	4.55419	1.32549	Down-regulated more than 1.5 fold change
	immp1l	2.47423	1.52248	2.37982	1.39137	Down-regulated more than 1.5 fold change
	sec24d	21.201	13.2202	20.392	13.4418	Down-regulated more than 1.5 fold change
	snai1b	4.79049	2.97841	4.6077	2.94874	Down-regulated more than 1.5 fold change
	tmed7	97.2895	63.0466	93.5772	62.0511	Down-regulated more than 1.5 fold change
	zgc:110339	167.016	96.4872	160.643	98.2011	Down-regulated more than 1.5 fold change
	pdhx	28.139	16.3986	27.0653	16.7674	Down-regulated more than 1.5 fold change
	znf541	0.425547	0.174717	0.40931	0.0193857	Down-regulated more than 1.5 fold change
	dusp10	0.525698	0.20109	0.505639	0.247126	Down-regulated more than 1.5 fold change
	carhsp1	36.6798	21.1274	35.2802	23.0914	Down-regulated more than 1.5 fold change
	wdr27	0.558219	0.133189	0.536919	0.129946	Down-regulated more than 1.5 fold change
	sec24a	37.3132	21.9661	35.8895	21.1982	Down-regulated more than 1.5 fold change
	c7orf62	4.27371	1.54708	4.11064	2.13406	Down-regulated more than 1.5 fold change
	adob	15.9779	9.92341	15.3683	8.79473	Down-regulated more than 1.5 fold change
	anxa2b	2.09045	1.33661	2.01068	0.833917	Down-regulated more than 1.5 fold change
	aldob	1197.02	716.921	1151.34	743.153	Down-regulated more than 1.5 fold change
	vgll2b	5.5827	3.22441	5.36968	2.51859	Down-regulated more than 1.5 fold change
	slc13a2	14.4137	8.44016	13.8637	5.75845	Down-regulated more than 1.5 fold change
	crip1	24.6481	15.1311	23.7076	13.9953	Down-regulated more than 1.5 fold change
	angpt2b	2.12765	1.31817	2.04647	1.15714	Down-regulated more than 1.5 fold change
	cyp17a2	1.16307	0.76808	1.11869	0.452507	Down-regulated more than 1.5 fold change
	fetub	1040.03	650.121	1000.34	369.928	Down-regulated more than 1.5 fold change
	ccdc105	1.70083	0.820861	1.63593	0.851249	Down-regulated more than 1.5 fold change
	pgk1	118.412	75.8658	113.893	73.3001	Down-regulated more than 1.5 fold change
	npffr1l1	0.375545	0.122843	0.361215	0.168427	Down-regulated more than 1.5 fold change
	st8sia7.1	0.631442	0.234607	0.607348	0.224341	Down-regulated more than 1.5 fold change
	caprin1b	92.945	59.9945	89.3984	55.6641	Down-regulated more than 1.5 fold change
	ngs	164.68	79.7499	158.396	95.0474	Down-regulated more than 1.5 fold change
	coro1a	16.8529	9.88417	16.2098	10.6093	Down-regulated more than 1.5 fold change
	alox5ap	0.644448	0.402978	0.619858	0.282697	Down-regulated more than 1.5 fold change
	xcr1 (2 of 4)	1.40952	0.572218	1.35574	0.607169	Down-regulated more than 1.5 fold change
	mta3	38.3246	24.1874	36.8622	24.2484	Down-regulated more than 1.5 fold change
	etv1	2.82751	1.72187	2.71962	1.60458	Down-regulated more than 1.5 fold change
	grid2	6.35012	0.635756	6.10781	0.571997	Down-regulated more than 1.5 fold change
	adamtsl7	8.30081	5.14504	7.98408	4.58601	Down-regulated more than 1.5 fold change
	s100t	32.4043	21.3222	31.1678	18.1044	Down-regulated more than 1.5 fold change
	sdhda	0.588897	0.304371	0.566426	0.268868	Down-regulated more than 1.5 fold change
	bco2a	0.739221	0.415308	0.711015	0.451318	Down-regulated more than 1.5 fold change
	nr4a3	7.50116	3.76062	7.21494	2.10743	Down-regulated more than 1.5 fold change
	grem2 (2 of 2)	0.769038	0.23884	0.739694	0.418418	Down-regulated more than 1.5 fold change
	c9h2orf40 (1 of 2)	3.60336	1.3589	3.46587	1.72681	Down-regulated more than 1.5 fold change
	tyrp1b	319.242	202.391	307.06	138.916	Down-regulated more than 1.5 fold change
	gnrh3	6.20188	3.75656	5.96523	3.68669	Down-regulated more than 1.5 fold change
	ankrd37	19.7235	4.55658	18.9709	3.25801	Down-regulated more than 1.5 fold change
	cyp2r1	6.64225	4.39119	6.3888	3.74412	Down-regulated more than 1.5 fold change
	cybb	2.25369	1.43364	2.16769	1.24567	Down-regulated more than 1.5 fold change
	and3	189.822	105.5	182.579	78.8368	Down-regulated more than 1.5 fold change
	pcolce (2 of 2)	32.4986	21.4243	31.2586	20.3355	Down-regulated more than 1.5 fold change
	enpep	1.72969	1.13427	1.66369	0.945859	Down-regulated more than 1.5 fold change
	serpine3	1.03929	0.613841	0.999634	0.646324	Down-regulated more than 1.5 fold change
	fam213aa	45798.3	9935.9	44050.8	7372.84	Down-regulated more than 1.5 fold change
	pvrl3 (2 of 2)	1.02071	0.433241	0.981759	0.563996	Down-regulated more than 1.5 fold change
	dusp14	2.06679	1.28198	1.98793	1.26436	Down-regulated more than 1.5 fold change
	sfrp1b	19.6106	9.55729	18.8623	7.52747	Down-regulated more than 1.5 fold change
	zgc:86709	84.6231	45.3752	81.3941	33.2103	Down-regulated more than 1.5 fold change
	scinlb	25.2098	12.6459	24.2478	15.1977	Down-regulated more than 1.5 fold change
	krt5	969.483	600.483	932.491	533.144	Down-regulated more than 1.5 fold change
	bglap	1.76723	0.543359	1.6998	0	Down-regulated more than 1.5 fold change
	stc1l	2.81712	1.66576	2.70962	1.04267	Down-regulated more than 1.5 fold change
	si:dkey-178e17.3	5.73991	3.46311	5.52089	3.1661	Down-regulated more than 1.5 fold change
	tmeff2b	9.36951	5.94703	9.012	4.6935	Down-regulated more than 1.5 fold change
	nedd9	0.808047	0.463117	0.777214	0.196606	Down-regulated more than 1.5 fold change
	pim2	18.2728	10.8612	17.5755	9.03776	Down-regulated more than 1.5 fold change
	pdk2	4.76278	2.39388	4.58104	1.12911	Down-regulated more than 1.5 fold change
	ora3	1.13502	0.644772	1.09171	0.509342	Down-regulated more than 1.5 fold change
	si:ch211-113a14.17	0.429035	0	0.412665	0	Down-regulated more than 1.5 fold change
	clec3a	0.484609	0.1804	0.466118	0.204649	Down-regulated more than 1.5 fold change
	znf395a	57.9477	31.6448	55.7366	33.9345	Down-regulated more than 1.5 fold change
	kcnma1b	0.303341	0.058512	0.291766	0.116326	Down-regulated more than 1.5 fold change
	ppp1r27 (2 of 2)	9.21337	5.29917	8.86182	2.75095	Down-regulated more than 1.5 fold change
	si:dkey-226m8.9	0.39335	0.122852	0.37834	0.250816	Down-regulated more than 1.5 fold change
	mctp1b	2.66837	1.40862	2.56655	1.35431	Down-regulated more than 1.5 fold change
	si:ch211-272h9.2	0.643127	0.341879	0.618587	0.355044	Down-regulated more than 1.5 fold change
	oca2	9.98484	6.5551	9.60384	4.9539	Down-regulated more than 1.5 fold change
	nelfa	18.8508	11.9227	18.1315	10.3032	Down-regulated more than 1.5 fold change
	zgc:153409	1.74522	0.410079	1.67863	0.330474	Down-regulated more than 1.5 fold change
	hmha1	1.58125	0.892393	1.52092	0.927917	Down-regulated more than 1.5 fold change
	csde1	14.1323	8.94481	13.593	5.28778	Down-regulated more than 1.5 fold change
	duox	7.18526	3.82239	6.91109	3.89316	Down-regulated more than 1.5 fold change
	arl14	4.39139	1.53979	4.22383	1.30439	Down-regulated more than 1.5 fold change
	plekhm1	4.74692	3.12449	4.56579	2.98118	Down-regulated more than 1.5 fold change
	creg1	34.2959	20.4685	32.9872	19.7707	Down-regulated more than 1.5 fold change
	rnf122	1.2176	0.77581	1.17114	0.711638	Down-regulated more than 1.5 fold change
	bop1	18.3391	11.585	17.6394	11.1364	Down-regulated more than 1.5 fold change
	ppm1h	11.4856	6.63989	11.0474	5.80636	Down-regulated more than 1.5 fold change
	cabz01067170.1	0.36199	0.124313	0.348178	0.0902069	Down-regulated more than 1.5 fold change
	fgf10b	0.442168	0.179658	0.425296	0.217288	Down-regulated more than 1.5 fold change
	myoz3a	11.9127	7.51117	11.4581	7.19947	Down-regulated more than 1.5 fold change
	cabz01075125.1	9.15937	5.42891	8.80987	5.20886	Down-regulated more than 1.5 fold change
	prkab2	28.9168	17.6355	27.8134	16.2355	Down-regulated more than 1.5 fold change
	nmrk2	52.255	28.637	50.2611	16.0758	Down-regulated more than 1.5 fold change
	spats2 (1 of 2)	59.091	34.3707	56.8362	34.1531	Down-regulated more than 1.5 fold change
	gck	0.908021	0.570499	0.873373	0.516381	Down-regulated more than 1.5 fold change
	klf9	4.89736	1.99977	4.71049	1.26603	Down-regulated more than 1.5 fold change
	cbln12	0.35442	0.136315	0.340897	0.0317798	Down-regulated more than 1.5 fold change
	tomm5	105.606	67.4993	101.576	66.6236	Down-regulated more than 1.5 fold change
	foxl2	8.3195	4.3751	8.00205	4.17601	Down-regulated more than 1.5 fold change
	csdc2b	0.544837	0.203554	0.524047	0.197535	Down-regulated more than 1.5 fold change
	si:zfos-411a11.2	0.816777	0.298118	0.785611	0.466723	Down-regulated more than 1.5 fold change
	cabz01079764.1	301.457	141.832	289.954	140.912	Down-regulated more than 1.5 fold change
	mlycd	0.727063	0.416097	0.69932	0.380499	Down-regulated more than 1.5 fold change
	bsx	2.16418	1.39313	2.0816	1.07474	Down-regulated more than 1.5 fold change
	rxfp4	0.728787	0.223697	0.700979	0.364451	Down-regulated more than 1.5 fold change
	ppp1r15a	43.299	22.5411	41.6468	19.7182	Down-regulated more than 1.5 fold change
	si:ch211-125e6.5	0.548557	0.222814	0.527626	0.316929	Down-regulated more than 1.5 fold change
	cox7a1	6.72925	4.1403	6.47248	3.74018	Down-regulated more than 1.5 fold change
	tat	2.30023	1.45067	2.21246	1.40392	Down-regulated more than 1.5 fold change
	il21r	0.827452	0.51068	0.795878	0.470034	Down-regulated more than 1.5 fold change
	gng2	2.24535	0.654116	2.15967	0	Down-regulated more than 1.5 fold change
	si:ch211-113a14.21	1.48637	0.388134	1.42966	0.895824	Down-regulated more than 1.5 fold change
	cx39.4	0.501672	0.193136	0.48253	0.275162	Down-regulated more than 1.5 fold change
	prelp	0.666891	0.420593	0.641444	0.319806	Down-regulated more than 1.5 fold change
	dazap1	5.14552	3.11373	4.94918	3.21602	Down-regulated more than 1.5 fold change
	edn3 (1 of 3)	1.84249	0	1.77218	0.974735	Down-regulated more than 1.5 fold change
	cx40.8	0.741462	0.487397	0.71317	0.385948	Down-regulated more than 1.5 fold change
	abch1	5.22094	2.99095	5.02172	3.05616	Down-regulated more than 1.5 fold change
	hsd11b1la	8.20759	4.82819	7.89441	5.17115	Down-regulated more than 1.5 fold change
	foxq2	0.347553	0.211556	0.334292	0.0311732	Down-regulated more than 1.5 fold change
	dpyda	0.489728	0.260645	0.471042	0.166675	Down-regulated more than 1.5 fold change
	cabz01041804.1	0.331467	0.209527	0.31882	0.0609048	Down-regulated more than 1.5 fold change
	gtf3ab	0.385978	0.105748	0.37125	0.125737	Down-regulated more than 1.5 fold change
	heatr1	1.56602	0.713601	1.50627	0.954574	Down-regulated more than 1.5 fold change
	si:ch211-255f4.11	17.8811	9.39974	17.1988	1.98489	Down-regulated more than 1.5 fold change
	mprip (1 of 4)	3.32093	1.78512	3.19421	2.0402	Down-regulated more than 1.5 fold change
	pwwp2b	33.1106	20.3165	31.8472	18.4969	Down-regulated more than 1.5 fold change
	gdf10b	2.30605	1.40975	2.21805	1.12083	Down-regulated more than 1.5 fold change
	prok1	0.739251	0.38527	0.711044	0.344809	Down-regulated more than 1.5 fold change
	kctd1	2.315	0.929303	2.22666	1.46115	Down-regulated more than 1.5 fold change
	tgm2b	67.4397	40.9092	64.8663	40.1082	Down-regulated more than 1.5 fold change
	ftr15	0.976046	0.474411	0.938803	0.435683	Down-regulated more than 1.5 fold change
	rab14	10.5116	5.89878	10.1105	4.44572	Down-regulated more than 1.5 fold change
	si:ch73-335m24.2	0.657764	0.413606	0.632665	0.0555044	Down-regulated more than 1.5 fold change
	tuba4l	2.26	0.890964	2.17376	1.41149	Down-regulated more than 1.5 fold change
	gpr78	1.10931	0.500207	1.06699	0.501903	Down-regulated more than 1.5 fold change
	ttc7a	0.895931	0.487508	0.861745	0.382633	Down-regulated more than 1.5 fold change
	cr774186.2	1.68151	1.0171	1.61735	0.55989	Down-regulated more than 1.5 fold change
	ankrd1a	3.07168	0.700017	2.95447	1.20583	Down-regulated more than 1.5 fold change
	loxl4 (2 of 2)	2.38925	1.18043	2.29808	0.904198	Down-regulated more than 1.5 fold change
	asmt	1.11062	0.443317	1.06824	0.610363	Down-regulated more than 1.5 fold change
	tmem43	24.0742	15.644	23.1556	14.1043	Down-regulated more than 1.5 fold change
	zgc:171501	0.76947	0.255478	0.74011	0.311318	Down-regulated more than 1.5 fold change
	fam13a	19.4531	11.4407	18.7109	8.54989	Down-regulated more than 1.5 fold change
	tsc22d3	48.9555	27.7106	47.0875	24.5151	Down-regulated more than 1.5 fold change
	ndufb3	214.566	138.356	206.378	105.022	Down-regulated more than 1.5 fold change
	cr847510.1	1.87092	0.932946	1.79953	0.973354	Down-regulated more than 1.5 fold change
	cuta	499.809	290.276	480.738	314.409	Down-regulated more than 1.5 fold change
	nckap1l	1.73016	0.977533	1.66415	0.863582	Down-regulated more than 1.5 fold change
	ct867973.1	0.253102	0	0.243445	0	Down-regulated more than 1.5 fold change
	mettl24	28.7066	13.9518	27.6113	13.6726	Down-regulated more than 1.5 fold change
	lyve1 (2 of 2)	2.50688	1.44329	2.41123	1.18506	Down-regulated more than 1.5 fold change
	rfx1b	15.897	9.7041	15.2904	8.42926	Down-regulated more than 1.5 fold change
	mbd2	18.0019	10.9271	17.315	9.9023	Down-regulated more than 1.5 fold change
	ddx24	19.5755	9.29879	18.8285	11.8613	Down-regulated more than 1.5 fold change
	tmem255b	0.719392	0.434509	0.691942	0.289515	Down-regulated more than 1.5 fold change
	hm:zewp0073	133.018	49.9318	127.942	51.2396	Down-regulated more than 1.5 fold change
	si:dkey-211m23.2	86.6467	56.1623	83.3405	48.0638	Down-regulated more than 1.5 fold change
	corin (2 of 2)	3.70852	2.43523	3.56702	2.11471	Down-regulated more than 1.5 fold change
	abhd10a	3.42414	2.03047	3.29349	1.93777	Down-regulated more than 1.5 fold change
	sec61b	1049.08	451.581	1009.05	621.666	Down-regulated more than 1.5 fold change
	si:ch211-247i17.1	0.392761	0.144956	0.377774	0.112966	Down-regulated more than 1.5 fold change
	pgf (1 of 2)	0.74821	0.398953	0.71966	0.439311	Down-regulated more than 1.5 fold change
	actr3 (1 of 2)	273.347	177.982	262.917	159.122	Down-regulated more than 1.5 fold change
	cabz01084615.1	20.0403	7.37846	19.2756	10.3176	Down-regulated more than 1.5 fold change
	si:dkey-121n8.4	0.893739	0.527086	0.859636	0.483624	Down-regulated more than 1.5 fold change
	plin4	16.8379	9.69633	16.1954	7.19709	Down-regulated more than 1.5 fold change
	c8orf4 (1 of 2)	10.0107	5.63175	9.62874	6.40313	Down-regulated more than 1.5 fold change
	mpp4 (3 of 3)	0.245698	0.103167	0.236323	0	Down-regulated more than 1.5 fold change
	proz (2 of 2)	0.699523	0.272652	0.672831	0.334598	Down-regulated more than 1.5 fold change
	si:dkey-261m9.9	1.47202	0.227148	1.41585	0.532925	Down-regulated more than 1.5 fold change
	rin2 (2 of 2)	2.12086	1.09899	2.03994	0.751063	Down-regulated more than 1.5 fold change
	ddx47	71.301	40.0963	68.5804	43.575	Down-regulated more than 1.5 fold change
	eps8l3 (2 of 2)	2.32366	1.39708	2.235	1.00357	Down-regulated more than 1.5 fold change
	erg	4.51592	2.87607	4.3436	2.83779	Down-regulated more than 1.5 fold change
	slc30a6	54.5075	30.7122	52.4277	34.5997	Down-regulated more than 1.5 fold change
	ric3 (2 of 2)	4.39709	2.2282	4.22931	2.66006	Down-regulated more than 1.5 fold change
	angel1	0.479956	0.152132	0.461642	0.296241	Down-regulated more than 1.5 fold change
	slc29a3	10.8838	7.0378	10.4685	6.43762	Down-regulated more than 1.5 fold change
	si:dkey-169i5.4	0.751245	0.109465	0.72258	0.475302	Down-regulated more than 1.5 fold change
	wdr27	0.378995	0.249958	0.364533	0.105809	Down-regulated more than 1.5 fold change
	elf3	6.49143	4.11195	6.24374	3.40751	Down-regulated more than 1.5 fold change
	wdr1	144.852	87.6268	139.325	81.606	Down-regulated more than 1.5 fold change
	pacsin2	54.121	34.7599	52.0559	33.8818	Down-regulated more than 1.5 fold change
	bx004857.3	0.423215	0.118347	0.407066	0.100773	Down-regulated more than 1.5 fold change
	zacn (2 of 5)	0.40966	0.121648	0.394029	0.236317	Down-regulated more than 1.5 fold change
	znrf2b	3.20606	1.44262	3.08373	0	Down-regulated more than 1.5 fold change
	pnp5a	36.3688	23.9571	34.9811	22.8897	Down-regulated more than 1.5 fold change
	hspb9	146.257	37.3158	140.677	19.3806	Down-regulated more than 1.5 fold change
	zacn (3 of 5)	0.391135	0.233094	0.376211	0.129116	Down-regulated more than 1.5 fold change
	mettl20	6.38952	3.80507	6.14571	3.76997	Down-regulated more than 1.5 fold change
	nxph2b	0.31744	0.147103	0.305328	0.0396436	Down-regulated more than 1.5 fold change
	mpzl3	17.7644	11.2353	17.0866	10.5666	Down-regulated more than 1.5 fold change
	and2	261.704	153.075	251.718	115.775	Down-regulated more than 1.5 fold change
	nckipsd	24.4182	15.0393	23.4864	14.9985	Down-regulated more than 1.5 fold change
	al929022.2	1.44525	0.951537	1.3901	0.641769	Down-regulated more than 1.5 fold change
	rassf7a	0.441688	0.13329	0.424835	0.108542	Down-regulated more than 1.5 fold change
	syt15	0.374851	0.197416	0.360547	0.0772035	Down-regulated more than 1.5 fold change
	slc46a3 (2 of 2)	6.89994	4.59713	6.63666	3.83597	Down-regulated more than 1.5 fold change
	snord15	6.92811	0	6.66375	0	Down-regulated more than 1.5 fold change
	u2	6.27736	0	6.03784	1.81232	Down-regulated more than 1.5 fold change
	snord12	1423.6	0	1369.27	0	Down-regulated more than 1.5 fold change
	u11	11.7189	0	11.2717	0	Down-regulated more than 1.5 fold change
	u3	126.058	5.60794	121.248	31.2096	Down-regulated more than 1.5 fold change
	u1	2.96254	0	2.8495	0	Down-regulated more than 1.5 fold change
	cr848045.1	12.103	0	11.6412	0	Down-regulated more than 1.5 fold change
	snora5	13.0965	0	12.5968	0	Down-regulated more than 1.5 fold change
	u12	4.67219	0	4.49391	0	Down-regulated more than 1.5 fold change
	snord97	9.1423	0	8.79345	4.17044	Down-regulated more than 1.5 fold change
	snora21	10.9993	0	10.5796	0	Down-regulated more than 1.5 fold change
	snord10	19.4561	0	18.7137	0	Down-regulated more than 1.5 fold change
	snou85	2.14132	0.210895	2.05962	0.275589	Down-regulated more than 1.5 fold change
	5_8s_rrna	8876.08	263.436	8537.39	1520.58	Down-regulated more than 1.5 fold change
	cu550700.1	575.326	0	553.373	0	Down-regulated more than 1.5 fold change
	u1	2.85694	0	2.74793	0	Down-regulated more than 1.5 fold change
	snora62	41.4727	0	39.8902	0	Down-regulated more than 1.5 fold change
	dre-mir-101a	1353.44	0	1301.8	0	Down-regulated more than 1.5 fold change
	snora73	9.39031	1.19559	9.032	5.30751	Down-regulated more than 1.5 fold change
	bx901937.1	17.6711	11.0869	16.9968	4.82228	Down-regulated more than 1.5 fold change
	u2	12.1996	0	11.7341	3.62465	Down-regulated more than 1.5 fold change
	u1	2.96254	0	2.8495	0	Down-regulated more than 1.5 fold change
	snora23	4.64407	0	4.46686	2.40152	Down-regulated more than 1.5 fold change
	u2	8.93978	0	8.59866	5.43697	Down-regulated more than 1.5 fold change
	5_8s_rrna	4.27193	0	4.10893	0	Down-regulated more than 1.5 fold change
	cr356235.1	745.584	0	717.135	0	Down-regulated more than 1.5 fold change
	snora63	99.6904	0	95.8865	0	Down-regulated more than 1.5 fold change
	u1	2.85418	0	2.74528	0	Down-regulated more than 1.5 fold change
	dre-mir-210	2172.97	0	2090.05	0	Down-regulated more than 1.5 fold change
	rnase_mrp	25.8727	2.2471	24.8854	6.48644	Down-regulated more than 1.5 fold change
	snora63	248.489	0	239.007	32.5814	Down-regulated more than 1.5 fold change
	snora57	42.8717	0	41.2359	0	Down-regulated more than 1.5 fold change
	y_rna	280.011	0	269.326	0	Down-regulated more than 1.5 fold change
	snora53	3.43987	0	3.30862	1.69037	Down-regulated more than 1.5 fold change
	snora53	4.93235	0.540229	4.74415	0.690545	Down-regulated more than 1.5 fold change
	snora31	54.6728	0	52.5866	34.6049	Down-regulated more than 1.5 fold change
	rnasep_nuc	1.0923	0	1.05062	0.328208	Down-regulated more than 1.5 fold change
	snora1	30.8573	0	29.6798	0	Down-regulated more than 1.5 fold change
	al935186.2	28269.6	3430.62	27191	8455.8	Down-regulated more than 1.5 fold change
	rnasep_nuc	3.32324	0.921987	3.19643	1.29095	Down-regulated more than 1.5 fold change
	scarna11	15.3119	0	14.7277	0	Down-regulated more than 1.5 fold change
	snora57	13.3575	0	12.8479	0	Down-regulated more than 1.5 fold change
	snora77	19.0167	0	18.2911	0	Down-regulated more than 1.5 fold change
	fgf20b	1.20817	0.675778	1.16207	0.663609	Down-regulated more than 1.5 fold change
	zgc:165555	2.01045	1.00339	1.93373	0.831493	Down-regulated more than 1.5 fold change
	cu695013.3	0.875235	0.335802	0.841839	0.330268	Down-regulated more than 1.5 fold change
	mgp	0.366118	0.204453	0.352148	0	Down-regulated more than 1.5 fold change
	syngr2b	2.17036	1.03601	2.08755	1.23423	Down-regulated more than 1.5 fold change
	snora62	117.348	20.6565	112.87	62.7086	Down-regulated more than 1.5 fold change
	sult2st1	1.05612	0.458807	1.01582	0.43836	Down-regulated more than 1.5 fold change
	si:ch211-155o21.3	0.582197	0.20413	0.559982	0.326333	Down-regulated more than 1.5 fold change
	metazoa_srp	0.255236	0	0.245497	0	Down-regulated more than 1.5 fold change
	apoa1b	5865.83	3853.52	5642	3544.56	Down-regulated more than 1.5 fold change
	zgc:165555	1.36763	0.421202	1.31544	0.597216	Down-regulated more than 1.5 fold change
	c3orf83 (1 of 2)	1.38028	0.802549	1.32761	0.343474	Down-regulated more than 1.5 fold change
	cabz01118266.1	5.70465	3.63506	5.48698	3.60638	Down-regulated more than 1.5 fold change
	cr626876.1	3.45996	1.73755	3.32794	0.584385	Down-regulated more than 1.5 fold change
	atad3b	68.538	42.9609	65.9228	39.0947	Down-regulated more than 1.5 fold change
	metazoa_srp	2.04189	0	1.96398	1.05572	Down-regulated more than 1.5 fold change
	dpyd (4 of 5)	0.816499	0.486167	0.785344	0.418373	Down-regulated more than 1.5 fold change
	ttc21a	0.426417	0	0.410146	0.174427	Down-regulated more than 1.5 fold change
	cabz01031626.1	0.371904	0	0.357713	0	Down-regulated more than 1.5 fold change
	si:ch73-127k6.1	3.6972	2.1955	3.55612	2.11469	Down-regulated more than 1.5 fold change
	grip2a	2.5582	1.65474	2.46059	1.57666	Down-regulated more than 1.5 fold change
	u4	8.64645	0	8.31653	0	Down-regulated more than 1.5 fold change
	lbh	14.4473	7.87396	13.896	6.86199	Down-regulated more than 1.5 fold change
	pcp4b	91.1993	50.6828	87.7194	55.0573	Down-regulated more than 1.5 fold change
	ponzr4	60.2381	20.1085	57.9396	16.0735	Down-regulated more than 1.5 fold change
	u3	17.2431	2.11756	16.5851	5.40192	Down-regulated more than 1.5 fold change
	trpc3	0.666571	0.292505	0.641136	0.304983	Down-regulated more than 1.5 fold change
	cabz01086292.1	3.66334	0	3.52356	1.32325	Down-regulated more than 1.5 fold change
	cabz01086828.1	1.24818	0.749776	1.20055	0.79361	Down-regulated more than 1.5 fold change
	tmem100 (1 of 2)	2.8318	1.68356	2.72375	1.76531	Down-regulated more than 1.5 fold change
	klhl29	3.79501	2.38987	3.6502	2.07854	Down-regulated more than 1.5 fold change
	si:dkey-11o18.6	0.493773	0.0714124	0.474932	0.300508	Down-regulated more than 1.5 fold change
	chn1	6.18742	3.47727	5.95133	3.3822	Down-regulated more than 1.5 fold change
	spats2 (2 of 2)	77.6839	39.9443	74.7197	46.3169	Down-regulated more than 1.5 fold change
	mmp26	0.551386	0.261898	0.530347	0.343891	Down-regulated more than 1.5 fold change
	angptl2 (3 of 3)	0.824842	0.254843	0.793368	0.424122	Down-regulated more than 1.5 fold change
	pop1	6.88856	3.62117	6.62571	4.32784	Down-regulated more than 1.5 fold change
	cabz01080397.1	24.2691	15.3346	23.343	14.5977	Down-regulated more than 1.5 fold change
	nipal2 (2 of 2)	3.95817	1.89119	3.80713	0.634383	Down-regulated more than 1.5 fold change
	metazoa_srp	0.193642	0	0.186253	0	Down-regulated more than 1.5 fold change
	cdkn1d	19.9347	8.80099	19.174	12.4714	Down-regulated more than 1.5 fold change
	wu:fe11b02	1.46718	0.266797	1.41119	0.885921	Down-regulated more than 1.5 fold change
	cabz01064670.1	4.38615	2.10547	4.21879	2.3618	Down-regulated more than 1.5 fold change
	gstm3	22.3167	13.1526	21.4652	13.3853	Down-regulated more than 1.5 fold change
	heatr2 (2 of 2)	3.01959	1.74817	2.90437	1.72726	Down-regulated more than 1.5 fold change
	nme4	5.13512	3.27944	4.93918	2.69384	Down-regulated more than 1.5 fold change
	wu:fb55g09	196.511	129.702	189.013	105.3	Down-regulated more than 1.5 fold change
	rnasep_nuc	1.09858	0	1.05666	0.254481	Down-regulated more than 1.5 fold change
	and1	475.235	264.128	457.101	211.928	Down-regulated more than 1.5 fold change
	f10	20.6509	12.9057	19.8629	8.7564	Down-regulated more than 1.5 fold change
	ponzr3	61.4147	15.5609	59.0713	17.0916	Down-regulated more than 1.5 fold change
	rho (4 of 4)	20.6328	10.1431	19.8455	12.4748	Down-regulated more than 1.5 fold change
	bx936386.1	0.75895	0.462779	0.729991	0	Down-regulated more than 1.5 fold change
	u3	1.52534	0	1.46714	0	Down-regulated more than 1.5 fold change
	u1	2.96254	0	2.8495	0	Down-regulated more than 1.5 fold change
	cabz01032819.1	3.30951	1.79349	3.18323	1.46052	Down-regulated more than 1.5 fold change
	stxbp6 (2 of 2)	29.0984	15.4391	27.9881	15.6069	Down-regulated more than 1.5 fold change
	bx649556.2	0.328998	0	0.316445	0	Down-regulated more than 1.5 fold change
	al935186.6	522.519	86.9564	502.581	318.917	Down-regulated more than 1.5 fold change
	ssh3 (2 of 2)	0.980978	0.28501	0.943546	0.441151	Down-regulated more than 1.5 fold change
	bx005223.3	0.503973	0.193605	0.484742	0.216431	Down-regulated more than 1.5 fold change
	gig2n	2.34832	1.0488	2.25872	1.30686	Down-regulated more than 1.5 fold change
	ddb1	84.9668	47.4704	81.7247	51.4956	Down-regulated more than 1.5 fold change
	afap1l1a	0.772854	0.120351	0.743364	0.181323	Down-regulated more than 1.5 fold change
	cabz01087568.1	52.8663	30.9012	50.8491	32.5269	Down-regulated more than 1.5 fold change
	dre-mir-92b	728.312	0	700.521	0	Down-regulated more than 1.5 fold change
	fp102887.1	5.17344	1.73839	4.97603	1.0725	Down-regulated more than 1.5 fold change
	cabz01048956.1	4.06124	2.61022	3.90627	1.55964	Down-regulated more than 1.5 fold change
	al935128.1	1.31227	0.487313	1.26219	0.591603	Down-regulated more than 1.5 fold change
	u3	17.7767	0	17.0984	5.58306	Down-regulated more than 1.5 fold change
	wdr77	6.16362	3.54886	5.92843	2.95788	Down-regulated more than 1.5 fold change
	rnasep_nuc	13.9677	1.12462	13.4348	3.50453	Down-regulated more than 1.5 fold change
	wdr70 (2 of 2)	31.9253	20.0877	30.7071	19.3196	Down-regulated more than 1.5 fold change
	rnaseh2c (1 of 2)	17.4345	2.28075	16.7693	0.391498	Down-regulated more than 1.5 fold change
	mfap4 (5 of 14)	3.5997	2.13754	3.46235	2.24247	Down-regulated more than 1.5 fold change
	cr855273.1	0.920432	0.573543	0.885311	0.480742	Down-regulated more than 1.5 fold change
	cabz01081747.1	5.49498	2.50625	5.2853	1.78961	Down-regulated more than 1.5 fold change
	si:dkey-108k21.11	1.02319	0.121832	0.984152	0.556934	Down-regulated more than 1.5 fold change
	cr548630.2	0.552428	0.31891	0.531349	0.0667355	Down-regulated more than 1.5 fold change
	si:dkey-108k21.23	1.18058	0.582201	1.13553	0.597216	Down-regulated more than 1.5 fold change
	aqp8b	15.8228	7.4969	15.2191	9.56939	Down-regulated more than 1.5 fold change
	cabz01081472.1	0.571021	0.109608	0.549232	0.121027	Down-regulated more than 1.5 fold change
	amz2 (2 of 2)	0.857403	0	0.824687	0.413404	Down-regulated more than 1.5 fold change
	kdelr3 (2 of 2)	0.990596	0.159731	0.952798	0.476804	Down-regulated more than 1.5 fold change
	si:dkey-108k21.18	2.87819	0.388134	2.76837	0.895824	Down-regulated more than 1.5 fold change
	myo18b (3 of 4)	5.3887	3.38359	5.18308	3.01772	Down-regulated more than 1.5 fold change
	si:dkeyp-113d7.4	877.527	549.486	844.043	455.494	Down-regulated more than 1.5 fold change
	cabz01088685.1	0.577294	0.371685	0.555266	0	Down-regulated more than 1.5 fold change
	cabz01071757.1	1.58352	0.802559	1.5231	0.834997	Down-regulated more than 1.5 fold change
	bx004971.1	0.994693	0	0.956738	0	Down-regulated more than 1.5 fold change
	cabz01074130.1	212.107	123.843	204.014	88.5	Down-regulated more than 1.5 fold change
	si:ch211-269k10.5	0.441183	0.212834	0.424349	0.140736	Down-regulated more than 1.5 fold change
	si:dkey-261m9.13	0.643553	0.194067	0.618997	0.298608	Down-regulated more than 1.5 fold change
	sh2d6	0.502579	0.162727	0.483402	0.127069	Down-regulated more than 1.5 fold change
	metazoa_srp	0.915896	0	0.880948	0	Down-regulated more than 1.5 fold change
	ly86	0.278108	0	0.267496	0.117656	Down-regulated more than 1.5 fold change
	c20h6orf58 (1 of 2)	4.23043	2.51821	4.06901	1.73612	Down-regulated more than 1.5 fold change
	and4	2625.44	1363.38	2525.26	962.525	Down-regulated more than 1.5 fold change
	mylka	0.921351	0.573921	0.886195	0.226271	Down-regulated more than 1.5 fold change
	zgc:173556	0.845928	0.493554	0.81365	0.50231	Down-regulated more than 1.5 fold change
	u3	0.76267	0	0.733569	0	Down-regulated more than 1.5 fold change
	si:dkey-18a10.3	0.622435	0.185771	0.598685	0.0297272	Down-regulated more than 1.5 fold change
	cabz01112729.1	1.96028	0.898699	1.88548	1.09399	Down-regulated more than 1.5 fold change
	zgc:165555	1.60753	0.970334	1.54619	0.298608	Down-regulated more than 1.5 fold change
	hist1h4a (2 of 3)	0.352189	0.194067	0.338751	0	Down-regulated more than 1.5 fold change
	h2afy (15 of 16)	1.09812	0.36162	1.05622	0.685213	Down-regulated more than 1.5 fold change
	cabz01099929.1	1.02279	0.138387	0.983766	0.314813	Down-regulated more than 1.5 fold change
	fam150ba	1.14002	0.524357	1.09652	0.513352	Down-regulated more than 1.5 fold change
	lepa	2.39108	0.438175	2.29985	0.0826871	Down-regulated more than 1.5 fold change
	crisp3	0.287298	0.120954	0.276336	0.0381743	Down-regulated more than 1.5 fold change
	cabz01032476.2	101.955	0	98.0649	0	Down-regulated more than 1.5 fold change
	cu694807.1	0.634036	0.0682396	0.609843	0.083186	Down-regulated more than 1.5 fold change
	si:dkey-192p21.6	0.505759	0.194839	0.48646	0.288998	Down-regulated more than 1.5 fold change
	dusp13 (2 of 3)	0.740031	0.389182	0.711793	0.353527	Down-regulated more than 1.5 fold change
	cu019646.2	7.00934	2.62452	6.74188	1.49086	Down-regulated more than 1.5 fold change
	cabz01058646.1	6.19058	3.95989	5.95437	2.80459	Down-regulated more than 1.5 fold change
	cabz01088508.1	185.227	120.035	178.16	85.935	Down-regulated more than 1.5 fold change
	rnaseh2c (2 of 2)	11.19	1.38828	10.763	0.149651	Down-regulated more than 1.5 fold change
	cda (3 of 3)	3.49453	2.24991	3.36119	1.61572	Down-regulated more than 1.5 fold change
	hunk	17.5895	10.5797	16.9183	6.76696	Down-regulated more than 1.5 fold change
	si:ch211-12n8.3	1.34818	0.801919	1.29674	0.815032	Down-regulated more than 1.5 fold change
	cabz01072242.1	22.6503	12.6595	21.786	13.4796	Down-regulated more than 1.5 fold change
	insc	2.43084	1.40287	2.33809	1.30367	Down-regulated more than 1.5 fold change
	hist1h4a (3 of 3)	3.37264	0.194067	3.24395	1.19443	Down-regulated more than 1.5 fold change
	loxl2 (3 of 3)	2.70977	1.70835	2.60637	1.33978	Down-regulated more than 1.5 fold change
	cabz01090973.1	1.74845	0.842003	1.68174	0.446402	Down-regulated more than 1.5 fold change
	cr759920.3	4.06637	0.780003	3.91121	1.33917	Down-regulated more than 1.5 fold change
	peli1a	1.63606	0.728986	1.57363	0.178166	Down-regulated more than 1.5 fold change
	cyp2aa7	12.9918	8.30275	12.496	8.32676	Down-regulated more than 1.5 fold change
	bx649278.1	0.540391	0.354862	0.519771	0.2371	Down-regulated more than 1.5 fold change
	si:dkey-271j15.3	3.98399	1.92884	3.83198	1.84326	Down-regulated more than 1.5 fold change
	scinla	6.72047	4.32335	6.46403	3.60804	Down-regulated more than 1.5 fold change
	u1	2.97769	0	2.86407	0	Down-regulated more than 1.5 fold change
	si:dkeyp-71f10.5	5.31995	3.11035	5.11695	3.34065	Down-regulated more than 1.5 fold change
	cabz01072244.1	14.9495	8.73694	14.379	9.073	Down-regulated more than 1.5 fold change
	itpa (2 of 2)	0.267606	0.138905	0.257395	0	Down-regulated more than 1.5 fold change
	si:ch1073-126c3.1	0.237041	0.13613	0.227996	0	Down-regulated more than 1.5 fold change
	si:ch211-262n1.5	0.650385	0.287051	0.625568	0.391885	Down-regulated more than 1.5 fold change
	mrap	1.83225	1.07056	1.76234	0.992893	Down-regulated more than 1.5 fold change
	si:ch211-153m11.1	0.797065	0	0.766651	0	Down-regulated more than 1.5 fold change
	ferd3l	0.319952	0	0.307743	0	Down-regulated more than 1.5 fold change
	si:ch211-208n2.2	0.341088	0	0.328073	0	Down-regulated more than 1.5 fold change
	si:dkey-218i12.3	0.397511	0.0717902	0.382344	0.159224	Down-regulated more than 1.5 fold change
	fndc7 (6 of 7)	0.549756	0.301507	0.528779	0.161746	Down-regulated more than 1.5 fold change
	ebf1 (3 of 3)	2.60796	1.51948	2.50845	1.17556	Down-regulated more than 1.5 fold change
	si:ch211-253p18.2	0.474921	0.063262	0.4568	0.279984	Down-regulated more than 1.5 fold change
	vap	8.08456	5.09888	7.77608	4.57468	Down-regulated more than 1.5 fold change
	ubac2 (2 of 2)	1.82648	0.762731	1.75679	1.00256	Down-regulated more than 1.5 fold change
	mef2b	0.797465	0.501744	0.767036	0.356766	Down-regulated more than 1.5 fold change
	si:dkey-179k24.6	1.17906	0.612658	1.13407	0.614318	Down-regulated more than 1.5 fold change
	si:dkey-226m8.7	1.13407	0.307128	1.0908	0.637321	Down-regulated more than 1.5 fold change
	si:dkey-153k10.7	1.15936	0.682928	1.11512	0.73409	Down-regulated more than 1.5 fold change
	si:ch211-236l6.2	0.797764	0.351211	0.767323	0.184399	Down-regulated more than 1.5 fold change
	rps11 (2 of 2)	81.323	51.0291	78.22	40.1844	Down-regulated more than 1.5 fold change
	si:dkey-25o1.6	2.61128	1.49291	2.51164	1.15155	Down-regulated more than 1.5 fold change
	si:ch73-27e22.4	0.509291	0.269859	0.489858	0.141619	Down-regulated more than 1.5 fold change
	si:dkeyp-7a3.1	0.420019	0.247341	0.403992	0.0839482	Down-regulated more than 1.5 fold change
	wu:fe11b02	0.899551	0.321774	0.865226	0.487584	Down-regulated more than 1.5 fold change
	rbp2b	29.0668	17.3361	27.9577	16.4728	Down-regulated more than 1.5 fold change
	si:dkey-259j3.5	0.462277	0.185901	0.444638	0.0083463	Down-regulated more than 1.5 fold change
	cnn1b	0.639838	0.258435	0.615423	0.291197	Down-regulated more than 1.5 fold change
	si:ch1073-221c23.4	0.323326	0.0902205	0.310989	0.0598004	Down-regulated more than 1.5 fold change
	si:ch211-255g12.6	5.90647	2.76518	5.68109	1.59778	Down-regulated more than 1.5 fold change
	susd1 (2 of 3)	0.705586	0.334542	0.678663	0.397809	Down-regulated more than 1.5 fold change
	si:dkey-180i4.2	0.236339	0	0.227321	0.0700984	Down-regulated more than 1.5 fold change
	aknad1	0.661167	0.191374	0.635939	0.383132	Down-regulated more than 1.5 fold change
	si:ch1073-412h12.3	0.402156	0.215461	0.386811	0	Down-regulated more than 1.5 fold change
	si:ch211-16k18.1	0.226302	0	0.217667	0	Down-regulated more than 1.5 fold change
	lsm10	1.69509	0.704944	1.63041	0.597838	Down-regulated more than 1.5 fold change
	si:dkey-103k4.3	0.408529	0	0.392941	0.212521	Down-regulated more than 1.5 fold change
	si:rp71-1h20.4	9.4417	3.09031	9.08143	0	Down-regulated more than 1.5 fold change
	si:ch73-198l11.2	0.251181	0	0.241597	0	Down-regulated more than 1.5 fold change
	si:dkey-193n17.9	0.792434	0.110173	0.762197	0.136584	Down-regulated more than 1.5 fold change
	si:ch211-195b15.8	16.0209	10.4455	15.4096	6.48097	Down-regulated more than 1.5 fold change
	cplx4c	2.60382	1.22443	2.50446	1.50452	Down-regulated more than 1.5 fold change
	si:ch211-4l14.2	0.305472	0	0.293816	0.12987	Down-regulated more than 1.5 fold change
	si:dkey-165g20.5	1.47829	0.769299	1.42188	0.591786	Down-regulated more than 1.5 fold change
	si:dkeyp-13a3.8	0.247293	0.153529	0.237857	0	Down-regulated more than 1.5 fold change
	zgc:101129	3.75652	2.47008	3.61318	2.378	Down-regulated more than 1.5 fold change
	si:ch211-67n3.9	2.82009	0.949997	2.71248	0.989091	Down-regulated more than 1.5 fold change
	si:ch211-207c6.14	0.353989	0	0.340482	0	Down-regulated more than 1.5 fold change
	si:dkey-145p14.6	0.226302	0	0.217667	0	Down-regulated more than 1.5 fold change
	cabz01008480.1	0.321172	0.194748	0.308917	0.0266787	Down-regulated more than 1.5 fold change
	si:rp71-1h20.3	13.3844	0	12.8737	7.06879	Down-regulated more than 1.5 fold change
	si:dkey-264b2.2	0.44594	0.112113	0.428924	0.053125	Down-regulated more than 1.5 fold change
	rnf224	0.621013	0.395708	0.597317	0.221729	Down-regulated more than 1.5 fold change
	si:dkey-240h12.3	1.06499	0.526497	1.02435	0.33974	Down-regulated more than 1.5 fold change
	si:dkey-57b6.5	0.511161	0	0.491657	0	Down-regulated more than 1.5 fold change
	si:dkey-246j7.1	1.06328	0.429689	1.02271	0.531143	Down-regulated more than 1.5 fold change
	slc10a3	30.374	19.0202	29.215	18.5121	Down-regulated more than 1.5 fold change
	htra2 (31 of 31)	0.282164	0	0.271397	0	Down-regulated more than 1.5 fold change
	si:ch211-202e12.3	106.134	62.0974	102.084	65.1487	Down-regulated more than 1.5 fold change
	si:dkey-148f24.3	0.721042	0	0.693529	0	Down-regulated more than 1.5 fold change
	si:zfos-2548d7.1	0.730384	0	0.702515	0.395058	Down-regulated more than 1.5 fold change
	si:dkey-119g10.4	0.58456	0.0525732	0.562255	0.20352	Down-regulated more than 1.5 fold change
	si:dkey-6n3.3	0.527555	0.340365	0.507425	0.109886	Down-regulated more than 1.5 fold change
	si:dkey-278k10.5	0.570478	0	0.54871	0.172947	Down-regulated more than 1.5 fold change
	si:ch73-132k15.2	0.383751	0	0.369108	0	Down-regulated more than 1.5 fold change
	cog3	1.63054	1.0556	1.56832	0.843996	Down-regulated more than 1.5 fold change
	si:ch211-149b19.4	0.378225	0.0910036	0.363793	0.220857	Down-regulated more than 1.5 fold change
	si:dkey-281i15.9	0.912684	0	0.877858	0	Down-regulated more than 1.5 fold change
	si:ch211-179l5.6	0.470782	0.274557	0.452818	0.167364	Down-regulated more than 1.5 fold change
	si:dkeyp-4f2.2	0.504567	0.26841	0.485314	0.146908	Down-regulated more than 1.5 fold change
	btr31	0.647526	0.360703	0.622818	0.249937	Down-regulated more than 1.5 fold change
	cd164l2	3.41989	2.25171	3.2894	1.78431	Down-regulated more than 1.5 fold change
	agrn	18.5728	11.7149	17.8641	9.8008	Down-regulated more than 1.5 fold change
	rln1	1.75882	0.501988	1.69171	1.11067	Down-regulated more than 1.5 fold change
	si:dkey-153m14.1	172.625	0.0871794	166.038	0.168504	Down-regulated more than 1.5 fold change
	si:dkey-121b10.8	6.79922	3.66683	6.53978	3.69951	Down-regulated more than 1.5 fold change
	si:ch211-255p10.3	282.211	146.544	271.443	175.289	Down-regulated more than 1.5 fold change
	si:dkey-162h11.4	1.38775	0	1.33479	0.830977	Down-regulated more than 1.5 fold change
	si:ch211-122h15.4	0.367081	0.0956875	0.353074	0.0691453	Down-regulated more than 1.5 fold change
	si:zfos-911d5.2	0.731334	0.434066	0.703429	0.348629	Down-regulated more than 1.5 fold change
	si:dkey-113d16.9	18.5345	11.8896	17.8272	9.14005	Down-regulated more than 1.5 fold change
	si:dkey-110g7.10	0.310163	0	0.298328	0.167246	Down-regulated more than 1.5 fold change
	si:ch211-116o3.6	0.933645	0.186994	0.89802	0.571016	Down-regulated more than 1.5 fold change
	ech1 (2 of 2)	0.280479	0	0.269776	0	Down-regulated more than 1.5 fold change
	si:ch73-233c7.1	1.22904	0.238005	1.18215	0.51074	Down-regulated more than 1.5 fold change
	si:ch211-159e12.5	0.352913	0	0.339447	0.188049	Down-regulated more than 1.5 fold change
	si:dkey-234l24.10	0.45948	0.109039	0.441948	0	Down-regulated more than 1.5 fold change
	pifo	0.56188	0.242608	0.54044	0.305893	Down-regulated more than 1.5 fold change
	si:zfos-1714f5.4	0.536714	0	0.516235	0.164542	Down-regulated more than 1.5 fold change
	zgc:165555	1.27193	0.227148	1.2234	0.298608	Down-regulated more than 1.5 fold change
	si:dkey-207j16.11	0.601242	0.114084	0.5783	0.312952	Down-regulated more than 1.5 fold change
	si:dkey-3l8.8	0.506241	0.254764	0.486924	0.103002	Down-regulated more than 1.5 fold change
	si:dkeyp-51f2.3	0.979934	0	0.942542	0	Down-regulated more than 1.5 fold change
	slc9a1	5.74413	3.68973	5.52495	3.38123	Down-regulated more than 1.5 fold change
	si:ch211-121d13.5	1.42569	0	1.37129	0	Down-regulated more than 1.5 fold change
	si:dkey-12m15.4	0.535879	0.225033	0.515431	0.249158	Down-regulated more than 1.5 fold change
	si:dkey-110g7.6	0.352197	0	0.338758	0	Down-regulated more than 1.5 fold change
	si:ch73-250a16.5	1.08233	0.539886	1.04104	0.562311	Down-regulated more than 1.5 fold change
	si:dkey-72l21.8	1.07718	0	1.03608	0	Down-regulated more than 1.5 fold change
	si:dkey-6a5.11	0.717729	0.253818	0.690342	0.424628	Down-regulated more than 1.5 fold change
	si:ch73-140j24.3	0.580155	0.293679	0.558018	0.209238	Down-regulated more than 1.5 fold change
	si:rp71-1h20.9	1.3557	0.70911	1.30397	0.760936	Down-regulated more than 1.5 fold change
	si:zfos-2131b9.3	1.20933	0.757681	1.16319	0	Down-regulated more than 1.5 fold change
	si:ch211-229n1.7	0.524382	0	0.504373	0.0387982	Down-regulated more than 1.5 fold change
	si:dkey-58f6.3	0.460573	0	0.442999	0	Down-regulated more than 1.5 fold change
	si:dkey-202l22.6	20.2964	6.52549	19.5219	7.96678	Down-regulated more than 1.5 fold change
	si:ch211-84g22.1	0.624451	0.305965	0.600623	0.226064	Down-regulated more than 1.5 fold change
	si:ch211-137o16.8	1.05703	0.538696	1.0167	0.465879	Down-regulated more than 1.5 fold change
	tomm6	131.154	75.6702	126.149	82.4329	Down-regulated more than 1.5 fold change
	si:ch73-15b2.3	0.524387	0.131563	0.504378	0.200971	Down-regulated more than 1.5 fold change
	si:ch73-4e5.1	0.398758	0.160357	0.383542	0.0993529	Down-regulated more than 1.5 fold change
	si:ch211-239b20.2	0.422957	0	0.406818	0.209238	Down-regulated more than 1.5 fold change
	si:dkey-230e6.3	0.315705	0	0.303658	0.155296	Down-regulated more than 1.5 fold change
	si:zfos-411a11.3	2.30738	0.127656	2.21934	0.304629	Down-regulated more than 1.5 fold change
	shmt2	51.2113	34.4435	49.2572	32.8782	Down-regulated more than 1.5 fold change
	oxa1l	21.0007	14.104	20.1994	12.7962	Down-regulated more than 1.5 fold change
	amdhd1	0.43997	1.07395	0.423182	0.883972	Up-regulated more than 1.5 fold change
	scara3	0.536431	0.947238	0.515962	0.813196	Up-regulated more than 1.5 fold change
	slc1a6	0.37941	0.623198	0.364933	0.701207	Up-regulated more than 1.5 fold change
	c1ql3a	0.387026	0.753255	0.372259	0.806215	Up-regulated more than 1.5 fold change
	bx957278.1	0.986022	2.4642	0.948398	1.46415	Up-regulated more than 1.5 fold change
	epha4b	188.547	439.441	181.353	319.206	Up-regulated more than 1.5 fold change
	ctsll	5.09304	7.92212	4.89871	8.3321	Up-regulated more than 1.5 fold change
	dtnbb	0.516956	0.787993	0.49723	0.927629	Up-regulated more than 1.5 fold change
	tnfb	0.37133	0.902265	0.357161	0.854236	Up-regulated more than 1.5 fold change
	trpv6	1.2914	2.1758	1.24213	2.28683	Up-regulated more than 1.5 fold change
	slc25a35	0.980023	1.70434	0.942628	1.42961	Up-regulated more than 1.5 fold change
	cx36.7	0.125558	0.429306	0.120767	0.241681	Up-regulated more than 1.5 fold change
	ntm	0.455688	0.756753	0.438301	1.10571	Up-regulated more than 1.5 fold change
	st8sia2	2.28528	3.60938	2.19808	3.60884	Up-regulated more than 1.5 fold change
	colq	0.299032	0.603532	0.287622	0.451701	Up-regulated more than 1.5 fold change
	nkx2.9	2.09769	3.14935	2.01764	3.03302	Up-regulated more than 1.5 fold change
	nfe2	1.69949	2.93891	1.63464	2.65946	Up-regulated more than 1.5 fold change
	cep250	1.90544	3.16264	1.83274	3.61127	Up-regulated more than 1.5 fold change
	abcb5	7.05906	14.705	6.78971	10.3853	Up-regulated more than 1.5 fold change
	si:rp71-1g18.7	29.4349	56.4744	28.3118	43.8844	Up-regulated more than 1.5 fold change
	al935186.1	0.336212	1.25091	0.323383	0.565206	Up-regulated more than 1.5 fold change
	tpmt (1 of 2)	0.634266	1.01887	0.610065	1.19369	Up-regulated more than 1.5 fold change
	si:ch211-87m7.2	1.96333	3.25492	1.88842	3.32233	Up-regulated more than 1.5 fold change
	dennd6aa	1.52134	2.70365	1.46329	2.3292	Up-regulated more than 1.5 fold change
	lingo1a	0.663292	1.10091	0.637982	1.06931	Up-regulated more than 1.5 fold change
	bx569789.1	0.615225	1.32237	0.59175	1.1542	Up-regulated more than 1.5 fold change
	erp27	0.526566	1.38821	0.506474	1.73737	Up-regulated more than 1.5 fold change
	zgc:113364	0.325721	0.952861	0.313292	0.644063	Up-regulated more than 1.5 fold change
	zgc:113229	0.751516	1.73512	0.72284	1.28291	Up-regulated more than 1.5 fold change
	kcnc3b	0.286221	0.444455	0.2753	0.818677	Up-regulated more than 1.5 fold change
	tnnt1	0.286458	0.929339	0.275528	0.699812	Up-regulated more than 1.5 fold change
	si:dkey-93k4.1	0.139636	0.391627	0.134308	0.229458	Up-regulated more than 1.5 fold change
	cabz01058452.1	0.106203	0.426369	0.102151	0.203751	Up-regulated more than 1.5 fold change
	sh3gl2 (2 of 2)	0.430924	0.774485	0.414481	1.39158	Up-regulated more than 1.5 fold change
	si:ch211-87j1.4	0.650457	1.04178	0.625638	1.01345	Up-regulated more than 1.5 fold change
	gdnfa	0.863083	1.48273	0.83015	1.60051	Up-regulated more than 1.5 fold change
	znf750	1.87735	6.36636	1.80571	3.1582	Up-regulated more than 1.5 fold change
	upp1	0.714261	1.23908	0.687007	1.1477	Up-regulated more than 1.5 fold change
	scn2b	1.13528	1.76359	1.09196	1.84332	Up-regulated more than 1.5 fold change
	cldnk	0.741274	2.99467	0.712989	1.7332	Up-regulated more than 1.5 fold change
	cadm1b	0.234556	0.388808	0.225606	0.6263	Up-regulated more than 1.5 fold change
	si:dkey-15j16.6	0.102184	0.394045	0.0982847	0.264134	Up-regulated more than 1.5 fold change
	kcnip2 (1 of 2)	0.144101	0.355702	0.138602	0.439574	Up-regulated more than 1.5 fold change
	tlr5a	0.199535	0.493377	0.191922	0.465401	Up-regulated more than 1.5 fold change
	fut7	0.135843	0.409699	0.130659	0.328948	Up-regulated more than 1.5 fold change
	si:ch211-241b2.1	4.6699	7.10263	4.49171	6.77493	Up-regulated more than 1.5 fold change
	shisa9a	0.390464	0.694976	0.375565	0.688855	Up-regulated more than 1.5 fold change
	gjd4	0.301801	0.485824	0.290285	0.651648	Up-regulated more than 1.5 fold change
	dhrs11a	4.02532	6.36754	3.87172	5.94422	Up-regulated more than 1.5 fold change
	h2afy (2 of 16)	0.44434	0.69995	0.427385	0.856516	Up-regulated more than 1.5 fold change
	c25h12orf5 (2 of 2)	0.324377	0.682391	0.312	0.635853	Up-regulated more than 1.5 fold change
	selm	1232	5943.57	1184.99	5081.05	Up-regulated more than 1.5 fold change
	cabp2b	1.00625	4.42651	0.967855	1.98907	Up-regulated more than 1.5 fold change
	si:dkey-71l1.1	0.481104	1.27242	0.462747	1.27272	Up-regulated more than 1.5 fold change
	zgc:136870	0.826394	1.77449	0.794861	1.20317	Up-regulated more than 1.5 fold change
	si:ch73-27j14.1	0.3658	0.935985	0.351842	1.00379	Up-regulated more than 1.5 fold change
	slc16a13	0.367647	0.572026	0.353618	0.679457	Up-regulated more than 1.5 fold change
	sprn	1.51314	2.69072	1.4554	2.24095	Up-regulated more than 1.5 fold change
	cabz01065506.1	0.88247	1.39167	0.848797	1.36076	Up-regulated more than 1.5 fold change
	ela2l	0.543577	1.27572	0.522835	0.917264	Up-regulated more than 1.5 fold change
	ankk1	0.886968	2.46484	0.853123	1.469	Up-regulated more than 1.5 fold change
	vav3 (1 of 3)	1.11035	1.80705	1.06798	1.68416	Up-regulated more than 1.5 fold change
	gstp2	0.723404	4.85395	0.695801	2.38178	Up-regulated more than 1.5 fold change
	pgap3	0.870242	1.92352	0.837036	1.61388	Up-regulated more than 1.5 fold change
	si:dkeyp-77h1.4	0.454287	0.727529	0.436952	0.971619	Up-regulated more than 1.5 fold change
	slc9a2	1.25142	2.00269	1.20367	1.90562	Up-regulated more than 1.5 fold change
	si:ch211-12p12.4	0.433373	1.08067	0.416837	0.752678	Up-regulated more than 1.5 fold change
	cabz01074888.1	0.619415	1.88847	0.59578	1.31581	Up-regulated more than 1.5 fold change
	epm2a	0.202108	0.564342	0.194396	0.447408	Up-regulated more than 1.5 fold change
	ft1	0.306967	1.16024	0.295254	0.859512	Up-regulated more than 1.5 fold change
	slc25a47a	0.745759	1.12084	0.717303	1.09822	Up-regulated more than 1.5 fold change
	tmem151b	0.636629	1.09816	0.612337	0.962974	Up-regulated more than 1.5 fold change
	si:dkey-193b15.6	7.09397	17.2144	6.82329	11.2837	Up-regulated more than 1.5 fold change
	si:ch73-362m14.3	0.167511	0.334607	0.161119	0.421382	Up-regulated more than 1.5 fold change
	pik3ca (1 of 3)	1.52197	2.52973	1.4639	2.78986	Up-regulated more than 1.5 fold change
	syt17	0.130243	0.284585	0.125273	0.376916	Up-regulated more than 1.5 fold change
	dapk2	0.740917	1.21543	0.712646	1.16954	Up-regulated more than 1.5 fold change
	si:dkeyp-98a7.1	0.125009	0.324304	0.120239	0.823629	Up-regulated more than 1.5 fold change
	scn1lab	1.17306	1.95927	1.1283	1.82911	Up-regulated more than 1.5 fold change
	hcar1-3	0.173765	0.326844	0.167135	0.470685	Up-regulated more than 1.5 fold change
	pcloa	0.762516	1.61727	0.73342	1.31942	Up-regulated more than 1.5 fold change
	gpr45	0.103233	0.351656	0.0992937	0.182587	Up-regulated more than 1.5 fold change
	si:zfos-1762d12.1	0.303045	0.489026	0.291482	0.780258	Up-regulated more than 1.5 fold change
	eif2ak2	0.543145	0.966352	0.52242	0.82264	Up-regulated more than 1.5 fold change
	tnfrsf14 (2 of 12)	0.210017	1.21978	0.202003	0.414828	Up-regulated more than 1.5 fold change
	cabz01087853.1	0.638958	0.974939	0.614577	0.999094	Up-regulated more than 1.5 fold change
	pomcb	0.365618	0.670587	0.351667	0.811374	Up-regulated more than 1.5 fold change
	tmem72	0.189005	0.379127	0.181793	0.506573	Up-regulated more than 1.5 fold change
	mxtx1	0.111666	0.425754	0.107405	0.452397	Up-regulated more than 1.5 fold change
	si:ch211-260o22.1	5.77891	8.70356	5.55841	12.3743	Up-regulated more than 1.5 fold change
	lrif1 (1 of 2)	1.56219	3.54532	1.50258	2.38241	Up-regulated more than 1.5 fold change
	unc13c	1.13418	1.79939	1.0909	2.23352	Up-regulated more than 1.5 fold change
	pnpla4	0.505216	0.763547	0.485938	0.874693	Up-regulated more than 1.5 fold change
	samd12	1.14427	2.06428	1.10061	3.78327	Up-regulated more than 1.5 fold change
	fam72b	2.57683	4.06217	2.47851	4.05484	Up-regulated more than 1.5 fold change
	nxph4 (1 of 2)	0.316501	0.732011	0.304424	0.590392	Up-regulated more than 1.5 fold change
	zgc:162180	0.100068	0.391306	0.0962497	0.479902	Up-regulated more than 1.5 fold change
	cx35b	0.132698	0.388401	0.127634	0.351202	Up-regulated more than 1.5 fold change
	zgc:174919	0.653485	1.07595	0.628549	1.0688	Up-regulated more than 1.5 fold change
	tacc1	2.11209	3.63006	2.0315	3.08658	Up-regulated more than 1.5 fold change
	pdzrn3a	0.96755	2.0019	0.930631	1.43227	Up-regulated more than 1.5 fold change
	stac	0.317073	0.521274	0.304974	0.660788	Up-regulated more than 1.5 fold change
	ttc9	0.695683	1.11359	0.669138	1.06826	Up-regulated more than 1.5 fold change
	cntf	1.18393	1.80093	1.13876	1.84737	Up-regulated more than 1.5 fold change
	si:dkey-253d23.9	0.556476	1.16567	0.535243	1.18483	Up-regulated more than 1.5 fold change
	ptpn5	0.789356	1.26553	0.759236	1.1498	Up-regulated more than 1.5 fold change
	sccpdh (2 of 3)	0.242282	0.526049	0.233037	0.473764	Up-regulated more than 1.5 fold change
	si:ch1073-185p12.2	0.148135	0.422929	0.142482	0.327883	Up-regulated more than 1.5 fold change
	sgsm1 (2 of 2)	0.434056	0.904804	0.417493	0.817756	Up-regulated more than 1.5 fold change
	si:dkey-108k21.10	0.183745	0.366988	0.176734	0.552135	Up-regulated more than 1.5 fold change
	lzts1	4.31117	6.67153	4.14667	6.66431	Up-regulated more than 1.5 fold change
	prdm6	0.812628	4.99346	0.78162	5.81986	Up-regulated more than 1.5 fold change
	myrip (2 of 2)	0.521593	1.12842	0.50169	1.21177	Up-regulated more than 1.5 fold change
	si:ch73-341p18.7	0.200711	1.49319	0.193052	0.303111	Up-regulated more than 1.5 fold change
	vwa5b2	0.281744	0.840809	0.270994	1.40497	Up-regulated more than 1.5 fold change
	mhc1uba	0.151155	0.267222	0.145387	0.405472	Up-regulated more than 1.5 fold change
	hsbp1	0.737827	2.54348	0.709673	1.13015	Up-regulated more than 1.5 fold change
	gramd1c	2.0207	5.7042	1.9436	2.94009	Up-regulated more than 1.5 fold change
	uo:ion006	0.493251	1.00052	0.47443	1.552	Up-regulated more than 1.5 fold change
	cr450780.1	0.315052	0.749145	0.30303	0.610954	Up-regulated more than 1.5 fold change
	chgb	0.807278	1.28418	0.776475	1.40399	Up-regulated more than 1.5 fold change
	zgc:92249	0.104932	0.237236	0.100928	0.358922	Up-regulated more than 1.5 fold change
	cabz01073417.1	0.32888	0.658962	0.316331	0.546205	Up-regulated more than 1.5 fold change
	wu:fc51h05	0.731532	1.28775	0.703619	1.61406	Up-regulated more than 1.5 fold change
	bx324215.2	0.313033	1.21642	0.301089	0.543819	Up-regulated more than 1.5 fold change
	lrrtm4l2	0.187455	0.373244	0.180302	1.07495	Up-regulated more than 1.5 fold change
	tspeara	0.286963	0.448116	0.276014	0.598865	Up-regulated more than 1.5 fold change
	gpr137b (1 of 2)	0.582426	1.09335	0.560202	0.890379	Up-regulated more than 1.5 fold change
	mcoln3a	0.75015	1.61055	0.721527	1.12072	Up-regulated more than 1.5 fold change
	lingo4b	0.23208	0.577987	0.223224	0.405601	Up-regulated more than 1.5 fold change
	si:ch211-285c6.2	0.126908	0.408226	0.122066	0.651039	Up-regulated more than 1.5 fold change
	si:dkey-73p2.2	0.301611	0.665679	0.290103	0.560522	Up-regulated more than 1.5 fold change
	si:dkey-205h13.1	0.489108	1.51862	0.470445	0.711137	Up-regulated more than 1.5 fold change
	samd5	2.02442	3.26273	1.94717	2.96586	Up-regulated more than 1.5 fold change
	bx649448.1	0.168934	0.308144	0.162488	0.694898	Up-regulated more than 1.5 fold change
	pea15	3.29167	4.94183	3.16607	5.70296	Up-regulated more than 1.5 fold change
	si:dkey-208m12.2	1.33454	2.62311	1.28362	2.35941	Up-regulated more than 1.5 fold change
	snora3	32.8629	181.942	31.609	139.025	Up-regulated more than 1.5 fold change
	snora19	26.1966	58.302	25.197	157.878	Up-regulated more than 1.5 fold change
	snord31	837.656	3745.46	805.694	2344.34	Up-regulated more than 1.5 fold change
	u6atac	20.5104	39.7027	19.7277	32.5813	Up-regulated more than 1.5 fold change
	snora27	38.5238	74.0359	37.0538	162.646	Up-regulated more than 1.5 fold change
	c16h1orf43 (2 of 2)	1.10572	2.77772	1.06353	1.65248	Up-regulated more than 1.5 fold change
	si:ch211-236p5.2	0.24406	0.695401	0.234747	0.525092	Up-regulated more than 1.5 fold change
	isg15	0.369258	0.816527	0.355169	0.702203	Up-regulated more than 1.5 fold change
	dgkq	0.220925	0.384131	0.212495	0.660392	Up-regulated more than 1.5 fold change
	trim14 (5 of 17)	0.535227	0.830132	0.514804	1.19296	Up-regulated more than 1.5 fold change
	diras2	0.603697	1.15061	0.580661	0.88771	Up-regulated more than 1.5 fold change
	cabz01044356.1	7.58424	12.3782	7.29485	12.8426	Up-regulated more than 1.5 fold change
	si:ch1073-164k15.3	0.172049	0.419573	0.165484	0.444386	Up-regulated more than 1.5 fold change
	ucn3l	0.243628	0.940419	0.234332	0.485603	Up-regulated more than 1.5 fold change
	ypel2b	0.350289	0.810049	0.336923	0.556366	Up-regulated more than 1.5 fold change
	mtss1l (2 of 2)	1.13792	1.95522	1.0945	1.66682	Up-regulated more than 1.5 fold change
	zgc:174688	1.51415	14.1246	1.45638	6.83397	Up-regulated more than 1.5 fold change
	crygn1	1.97969	3.36875	1.90415	3.02111	Up-regulated more than 1.5 fold change
	cr735107.2	0.112409	0.440644	0.10812	0.240534	Up-regulated more than 1.5 fold change
	bx897720.1	0.12328	0.211598	0.118576	0.423252	Up-regulated more than 1.5 fold change
	cabz01022575.1	0.408511	0.76235	0.392923	0.645697	Up-regulated more than 1.5 fold change
	bx005085.2	0.558489	1.0359	0.537178	1.06172	Up-regulated more than 1.5 fold change
	bx890616.1	0.506604	0.774565	0.487273	1.03915	Up-regulated more than 1.5 fold change
	egfr (4 of 5)	0.544014	0.818611	0.523256	0.857492	Up-regulated more than 1.5 fold change
	si:ch1073-340i21.3	4.88051	8.30064	4.69429	9.27216	Up-regulated more than 1.5 fold change
	mmd2b	0.308011	0.654595	0.296258	0.661005	Up-regulated more than 1.5 fold change
	b3gnt2 (3 of 4)	1.27572	2.23703	1.22705	2.1781	Up-regulated more than 1.5 fold change
	zgc:174275	0.187799	0.297152	0.180633	0.541055	Up-regulated more than 1.5 fold change
	cyp46a1 (4 of 5)	1.05836	1.83427	1.01797	1.67417	Up-regulated more than 1.5 fold change
	pmaip1	21.1383	91.5421	20.3317	68.6364	Up-regulated more than 1.5 fold change
	cu571066.2	0.148475	0.421352	0.14281	0.317659	Up-regulated more than 1.5 fold change
	cabz01070852.2	0.431849	0.94036	0.415371	1.08223	Up-regulated more than 1.5 fold change
	si:ch1073-140o9.2	0.297804	1.62443	0.286441	344.219	Up-regulated more than 1.5 fold change
	ccdc169	0.326381	0.748981	0.313927	0.767124	Up-regulated more than 1.5 fold change
	ptges3b	1.05889	4.40691	1.01849	7.49395	Up-regulated more than 1.5 fold change
	si:ch1073-372e7.1	0.549603	0.927222	0.528632	0.978919	Up-regulated more than 1.5 fold change
	cabz01017733.1	0.395505	0.785461	0.380414	0.904496	Up-regulated more than 1.5 fold change
	bx957278.1	0.106507	0.203024	0.102443	0.196489	Up-regulated more than 1.5 fold change
	slc35d2	0.36132	1.09061	0.347533	0.594507	Up-regulated more than 1.5 fold change
	snora3	39.8588	90.9711	38.3379	123.309	Up-regulated more than 1.5 fold change
	cabz01015106.1	0.264516	0.602128	0.254423	0.427417	Up-regulated more than 1.5 fold change
	alcama	6277.38	25222.2	6037.85	9601.19	Up-regulated more than 1.5 fold change
	cr356223.2	0.120413	0.196627	0.115818	0.530402	Up-regulated more than 1.5 fold change
	cabz01056375.1	0.473434	0.835799	0.455369	0.812266	Up-regulated more than 1.5 fold change
	ct574587.1	0.478046	0.93495	0.459805	0.813666	Up-regulated more than 1.5 fold change
	cabz01061498.1	0.183089	0.355581	0.176103	0.46049	Up-regulated more than 1.5 fold change
	rnf14 (4 of 5)	0.403938	1.01687	0.388525	0.734932	Up-regulated more than 1.5 fold change
	si:dkey-51d8.6	0.265279	0.420117	0.255157	0.612462	Up-regulated more than 1.5 fold change
	cabz01010194.2	0.680201	1.24904	0.654246	1.17513	Up-regulated more than 1.5 fold change
	cabz01099881.1	0.651473	2.18985	0.626615	1.38089	Up-regulated more than 1.5 fold change
	cabz01033205.2	0.136123	0.437579	0.130929	0.229188	Up-regulated more than 1.5 fold change
	cabz01063789.1	0.377708	0.885885	0.363295	0.853717	Up-regulated more than 1.5 fold change
	grik2 (2 of 2)	0.413372	0.856404	0.397599	0.606772	Up-regulated more than 1.5 fold change
	cabz01117756.1	0.256266	0.528998	0.246487	1.51382	Up-regulated more than 1.5 fold change
	ptprjb	0.194828	0.350388	0.187394	0.456826	Up-regulated more than 1.5 fold change
	cabz01022575.2	0.459398	1.26513	0.441869	1.2643	Up-regulated more than 1.5 fold change
	cabz01059421.1	0.156806	0.412701	0.150823	0.233516	Up-regulated more than 1.5 fold change
	si:ch211-12e13.1	0.668392	1.13406	0.642888	1.2489	Up-regulated more than 1.5 fold change
	si:dkey-20i20.9	0.527852	0.875473	0.50771	1.48886	Up-regulated more than 1.5 fold change
	si:dkey-115f9.1	0.221864	0.709111	0.213398	0.841752	Up-regulated more than 1.5 fold change
	si:dkey-261e22.4	0.320453	1.03802	0.308225	0.751459	Up-regulated more than 1.5 fold change
	si:dkey-248g17.3	1.6676	3.29557	1.60397	3.06694	Up-regulated more than 1.5 fold change
	si:dkey-148a12.2	5.29505	9.96459	5.09301	10.1387	Up-regulated more than 1.5 fold change
	si:dkey-24c2.7	0.143377	0.400068	0.137906	0.222594	Up-regulated more than 1.5 fold change
	si:rp71-1h20.2	1.45315	7.3136	1.3977	5.21955	Up-regulated more than 1.5 fold change
	si:ch211-222e20.4	0.658991	1.571	0.633846	1.39343	Up-regulated more than 1.5 fold change
	si:dkey-83k24.5	0.553839	1.24719	0.532706	0.90759	Up-regulated more than 1.5 fold change
	si:dkeyp-51f11.9	0.658299	1.35923	0.63318	1.80118	Up-regulated more than 1.5 fold change
	si:ch73-299h12.9	1.29577	2.22831	1.24633	1.90912	Up-regulated more than 1.5 fold change
	si:dkey-16p6.2	0.141517	0.252773	0.136117	0.650828	Up-regulated more than 1.5 fold change
	si:ch211-261n11.9	0.189578	1.03584	0.182344	0.471702	Up-regulated more than 1.5 fold change
	si:ch211-265m20.8	3.1297	5.02975	3.01028	4.7492	Up-regulated more than 1.5 fold change
	si:ch211-281k12.4	3.50592	6.24314	3.37214	5.10508	Up-regulated more than 1.5 fold change
	si:dkey-108f8.6	0.100865	0.427658	0.097016	0.291566	Up-regulated more than 1.5 fold change
	si:dkey-90a24.1	0.525676	0.950706	0.505617	1.22774	Up-regulated more than 1.5 fold change
	si:dkey-15h8.10	0.527283	2.34763	0.507164	0.777889	Up-regulated more than 1.5 fold change
	arhgap20b	0.187447	0.513079	0.180294	0.576777	Up-regulated more than 1.5 fold change
	sec22bb	0.794185	1.88197	0.763882	1.17795	Up-regulated more than 1.5 fold change
	cyp2j20	0.10552	0.511867	0.101494	0.385168	Up-regulated more than 1.5 fold change
	si:dkey-100j22.7	0.145915	0.785074	0.140347	0.765375	Up-regulated more than 1.5 fold change
	si:ch211-162i8.5	0.433364	0.686559	0.416828	1.02299	Up-regulated more than 1.5 fold change
	si:dkey-20i20.11	0.544862	1.53084	0.524071	2.02967	Up-regulated more than 1.5 fold change
	si:ch73-223d24.4	0.239949	0.418149	0.230793	0.817197	Up-regulated more than 1.5 fold change
	si:dkey-9i23.6	0.301364	1.9561	0.289865	0.55049	Up-regulated more than 1.5 fold change
	si:ch211-198b3.1	0.388921	0.825563	0.374081	0.64469	Up-regulated more than 1.5 fold change
	si:dkeyp-1h4.9	1.03975	1.81735	1.00008	1.89151	Up-regulated more than 1.5 fold change
	si:ch211-255f4.7	2.25999	7.43214	2.17375	4.08574	Up-regulated more than 1.5 fold change
	si:dkey-88l16.5	0.124868	0.198251	0.120103	0.39345	Up-regulated more than 1.5 fold change
	si:ch211-197h24.8	0.410449	0.780628	0.394787	0.624242	Up-regulated more than 1.5 fold change
	si:dkey-238m4.3	0.756546	1.2515	0.727678	1.14879	Up-regulated more than 1.5 fold change
	si:ch73-176g19.2	0.176061	0.397643	0.169343	0.442322	Up-regulated more than 1.5 fold change
	si:ch211-235f1.3	0.10548	0.666486	0.101455	0.334604	Up-regulated more than 1.5 fold change
	bx927164.2	0.717309	1.17809	0.689938	1.22285	Up-regulated more than 1.5 fold change
	si:ch211-191i18.4	0.107695	0.391861	0.103586	0.268531	Up-regulated more than 1.5 fold change
	akt3a	0.673894	1.04767	0.64818	1.04112	Up-regulated more than 1.5 fold change
	si:dkey-207j16.4	0.449691	0.80212	0.432532	0.693497	Up-regulated more than 1.5 fold change
	ms4a17a.10	0.296344	0.504238	0.285037	0.706027	Up-regulated more than 1.5 fold change
	si:ch1073-221c23.2	0.295042	1.4952	0.283784	0.633384	Up-regulated more than 1.5 fold change
	myha	0.360818	0.662007	0.347051	1.85007	Up-regulated more than 1.5 fold change
	si:ch73-341k19.1	1.22287	2.14929	1.17621	1.83886	Up-regulated more than 1.5 fold change
	si:ch211-187d1.2	0.176791	0.363915	0.170045	0.590856	Up-regulated more than 1.5 fold change
	si:dkey-51d8.8	0.108951	0.477995	0.104793	1.63442	Up-regulated more than 1.5 fold change
	si:ch211-179l5.5	0.337558	0.715951	0.324677	0.581172	Up-regulated more than 1.5 fold change
	celf6	0.147222	0.269816	0.141604	0.478276	Up-regulated more than 1.5 fold change
	gng12 (2 of 2)	0.545702	1.40326	0.52488	0.799405	Up-regulated more than 1.5 fold change
	si:ch211-155d24.7	0.340658	0.545193	0.327659	0.681784	Up-regulated more than 1.5 fold change
	si:dkey-13n23.4	0.221307	0.734324	0.212863	0.47531	Up-regulated more than 1.5 fold change
	si:ch211-101l18.8	1.4069	3.80135	1.35322	2.77498	Up-regulated more than 1.5 fold change
	si:ch73-301j1.1	1.16465	2.06904	1.12021	1.84914	Up-regulated more than 1.5 fold change
	si:dkey-1h6.8	0.539687	1.04511	0.519094	0.967595	Up-regulated more than 1.5 fold change
	si:dkeyp-104f11.8	0.152081	0.243848	0.146278	0.409849	Up-regulated more than 1.5 fold change
	si:ch211-170d12.2	0.252142	0.809804	0.242521	0.460611	Up-regulated more than 1.5 fold change
	si:dkeyp-92c5.2	0.101886	0.424523	0.0979978	0.201076	Up-regulated more than 1.5 fold change
	si:ch211-160m12.4	0.122829	0.312322	0.118143	0.550908	Up-regulated more than 1.5 fold change
	si:dkey-7i4.11	0.376388	0.683719	0.362026	0.901646	Up-regulated more than 1.5 fold change
	si:dkey-192l18.12	0.555352	1.07227	0.534161	1.09861	Up-regulated more than 1.5 fold change
	si:ch211-92l17.1	0.102436	0.446329	0.0985274	0.54262	Up-regulated more than 1.5 fold change
	si:ch73-100l22.2	2.65837	4.73468	2.55693	4.82025	Up-regulated more than 1.5 fold change
	si:dkey-7i4.7	2.12701	3.27439	2.04585	3.07808	Up-regulated more than 1.5 fold change
	si:ch211-145n14.3	0.424803	0.743735	0.408594	0.693157	Up-regulated more than 1.5 fold change
	si:ch211-255f14.2	0.211378	0.446907	0.203312	0.490596	Up-regulated more than 1.5 fold change
	si:dkey-225n22.6	1.02006	1.58362	0.981133	1.84067	Up-regulated more than 1.5 fold change
	si:dkey-31b16.15	0.213756	0.82292	0.2056	0.336761	Up-regulated more than 1.5 fold change
	si:ch211-233f10.7	1.10961	2.09775	1.06727	1.90026	Up-regulated more than 1.5 fold change
	si:dkey-7i4.14	0.564988	0.96132	0.543429	1.00182	Up-regulated more than 1.5 fold change
	si:ch1073-443n13.3	1.35857	2.36393	1.30673	2.00163	Up-regulated more than 1.5 fold change
	shroom3	0.721072	2.20388	0.693558	2.6308	Up-regulated more than 1.5 fold change
	si:ch211-214g1.4	0.129099	0.385855	0.124173	0.361556	Up-regulated more than 1.5 fold change
	si:ch1073-190k2.1	3.10971	8.7226	2.99106	8.78848	Up-regulated more than 1.5 fold change
