# Supplementary material for: Dynamic Editome of Zebrafish under Aminoglycosides Treatment and Its Potential Involvement in Ototoxicity
Source: Front Pharmacol. 2017 Nov 22;8:854. doi: 10.3389/fphar.2017.00854 (PMC5702851; doi:10.3389/fphar.2017.00854)
Supplement: Supplementary file 11 [file Table10.XLSX]

## Sheet: Sheet1
Supplementary table 10. List of primers used for Sanger sequencing validation of called sites
	Primer pair name	Forward primer	Reverse primer	Chrosomosome	Gene name	Site range (location in genome)
	P1	5'-CTCAAACCTCTTTGTCTTAAACG-3'	5'-AGAACAGCAGGCACGAATG-3'	19	crabp2b	9600717-9600731
	P2	5'-GCTGGTATGGCTGGGAACTA-3'	5'-GTCCGTGGGGTTAAAGGAGT-3'	7	slc22a31	57731313-57731457
	P3	5'-TCTCGGGGTTACACTGCAC-3'	5'-GGTTTCCAAAAGCATTCAGG-3'	6	shmt2	59149763-59149809
	P4	5'-CCCTAAACCCAACCCTCATT-3'	5'-TACTTGCGCCTCAGAAGACA-3'	6	si:ch211-114n24.7	6913120-6913152
	P5	5'-GAATCGAGACTTCAATGTGTGC-3'	5'-TACTCGTGCTGTGTGGGAAC-3'	19	sp4	2985431-2985729
	P6	5'-AGCCTTGTCAGAGGGTGAAA-3'	5'-ATGGAGCCTACTTGCTGGTG-3'	13	alms1	8739060-8739157
	P7	5'-TTATATCGCTCACGCTGCTG-3'	5'-CCAACACTGAGTTCCTGAAGC-3'	16	nrsn1	9600597-9600934
	P8	5'-TCAAAGTCACGTCGATCAGC-3'	5'-GAGGTGTTCGTTGGTCATCA-3'	12	plekhm1	361166-361245
	P9	:5'-CAAGCGTTTCCACACTTCCT-3'	5'-GAGCAGAAATGGCAGCATCT-3'	7	oxa1l	20754673-20754724
	P10	5'-AAATTGAGTTTACCTCGCAAGC-3'	5'-TGCTATGTCCCACCCTCTCT-3'	13	unc5b	29451953-29451963
	P11	5'-TTCATGGTCTTCAGTCGAACA-3'	5'-GATCTGGGTGCATCATCAGT-3'	24	tbc1d24	40729145-40729176
	P12	5'-TGGCATCGACCTCCATACTT-3'	5'-TGTTAGACAGGGTTGCAGAGA-3'	10	adrbk2	45923107-45923439
	P13	5'-GGAAAGATGCGAGTACCTGAA-3'	5'-CGCAGACAATTCATTCAACAG-3'	10	marveld2a	2974799-2974835
	P14	5'-GGGTTGTAAGTTTGTTTCCACA-3'	5'-TTTTGAGAGGAAGGCAGGTC-3'	10	whsc1l1	20621739-20621917
	P15	5'-CAAGGTGGCATCAATCCTATG-3'	5'-GGCGTTTGAAATTGCGTACT-3'	1	pkn1	46305612-46305933
	P16	5'-ACGCTCGTGAGGATGAAGAC-3'	5'-GTAAAAACCCTGCCGATCAA-3'	23	samhd1	543547-543776
	P17	5'-TGCTGTCGCCTCACAATAAG-3'	5'-CCACTATTGCACGTTGTTGC-3'	25	ahcyl2 (2 of 2)	22470769-22470776
